# Supplementary material for: Platelet Function and Risk of Bleeding in Patients With Acute Coronary Syndrome Following Tirofiban Infusion
Source: Front Pharmacol. 2019 Oct 9;10:1158. doi: 10.3389/fphar.2019.01158 (PMC6795056; doi:10.3389/fphar.2019.01158)
Supplement: Supplementary file 1 [file Table_1.xls]

## Sheet: data rearrange
性别	年龄	身高	体重	BMI	既往史	高血压	糖尿病	高血脂	脑卒中	家族史	既往ACS	既往PCI	既往CABG	吸烟	饮酒	收缩压	舒张压	心率	ACS类型	胸闷胸痛	晕厥	急性心衰	心率失常	呼吸抑制	房室传导阻滞	ASA	氯吡格雷	替格瑞洛	肝素	他汀	ACEI/ARB	β阻滞剂	硝酸酯	CCB	质子泵抑制剂	胺碘酮	地高辛	呋塞米	螺内酯	吗啡	左房内径	左室舒张末内径	左室收缩末内径	肺动脉收缩压	EF	支架	支架长度	支架总长度	病变血管数
男	78	180	65	20.0617	胃出血，胃十二指肠溃疡	0	0	0	0	0	0	0	0	1	0	115	74	150	急性广泛前壁心肌梗死，心房颤动	1	0	0	0	0	0	0	1		1	1	1	1	0	0	1	1	0	0	1	0	38	44	29	44	60	1	38	38	1
男	65	173	70	23.3887	高血压、肺结核、白内障	1	0	0	0	0	0	0	0	1	0	140	77	60	冠状动脉粥样硬化性心脏病，急性ST段抬高型心肌梗死，PCI术后，高血压病	1	0	0	0	0	0	1	1	1	0	1	1	1	1	0	1	0	0	1	1	0	34	47	32	36	48	1	33	33	2
男	72	164	62	23.0518	2013.8行PCI术放入三根支架，2014.5行PCI术右冠放入两根支架，2015.12右冠植入支架一枚	0	0	0	0	0	3	3	0	0	0	74	41	60	冠状动脉粥样硬化性心脏病，急性ST段抬高型下壁心肌梗塞	1	1	0	0	0	0	1	1		0	1	1	1	1	0	1	0	0	1	0	0	38	48	29	35	69	1	13	13	2
男	55	184	80	23.6295	高血压，胃溃疡，急性肾炎	1	0	0	0	0	0	0	0	1	0	155	88	62	冠状动脉粥样硬化性心脏病，急性冠脉综合征	1	0	0	0	0	1	0	1		0	1	0	0	1	1	1	0	0	0	0	0	34	44	28		62	1	28	28	1
男	58	175	65	21.2245	高血压，2型糖尿病	1	1	0	0	0	0	0	0	1	0	128	62	74	冠状动脉粥样硬化性心脏病，急性ST段抬高型下壁心肌梗塞	1	0	0	1	0	0	1	1		1	1	0	1	1	0	1	0	0	0	0	0	37	45	31	25	59	1	28	28	3
男	55	172	82	27.7177	无	0	0	0	0	0	0	0	0	1	0	102	56	55	急性ST段抬高型下壁心肌梗死，冠状动脉粥样硬化性心脏病，冠状动脉支架植入后状态，I度房室传导阻滞	1	0	0	1	0	1	1	0	1	0	1	1	0	0	0	1	0	0	0	0	0	38	44	30	26	59	2	12+38	50	2
男	66	173	70	23.3887	胃溃疡、肺癌	0	0	0	0	0	0	0	0	0	0	129	66	98	急性高侧壁心肌梗死，冠状动脉粥样硬化性心脏，冠状动脉支架植入后状态，肺恶性肿瘤	1	0	0	0	0	0	0	0	1	1	1	1	1	0	0	1	0	0	0	0	0	42	47	30	30	66	2	28+32	60	1
男	81	169	55	19.257	12年前在日本行PCI术植入支架一枚，1年前诊断为眩晕症，64年前肋骨结核手术，50年前左下肢深静脉血栓手术	0	0	0	0	0	1	1	0	1	1	141	52	80	冠状动脉粥样硬化性心脏病，急性下壁心肌梗死	1	0	0	1	0	0	1	1		0	1	1	1	0	0	1	0	0	1	1	0	45	46	30		56	1	29	29	2
男	75	175	75	24.4898	冠心病，高血压	1	0	0	0	0	1	0	0	1	1	140	90	85	冠状动脉粥样硬化性心脏病，急性冠脉综合征，心房颤动（阵发性）	1	0	0	1	0	0	1	1		0	1	1	1	1	0	1	0	0	托拉塞米	1	0	38	46	31		61	2	38+24	62	3
女	70	154	54	22.7694	2型糖尿病	0	1	0	0	0	0	0	0	0	0	115	70	81	冠状动脉硬化性心脏病，急性非ST段抬高型心肌梗塞	1	0	0	0	0	0	1	0		0	1	1	1	1	0	1	0	0	1	1	0	38	46	29		57	2	35+35	70	3
女	67	156	58	23.833	高血压，慢性浅表性胃炎，便秘	1	0	0	0	0	0	0	0	0	0	152	92	80	急性前间壁心肌梗死，急性右室心肌梗死	1	0	0	0	0	0	1	1		1	1	1	1	1	0	1	0	0	0	0	0	39	41	29	24	52	2	24+18	42	1
男	73	160	65	25.3906	急性心肌梗死行冠脉溶栓	0	0	0	0	0	0	0	0	0	0	96	56	80	冠状动脉粥样硬化性心脏病，急性下后壁、右室心肌梗死，冠脉溶栓术后	1	0	0	1	0	1	1	1		0	1	1	1	1	0	1	0	0	0	1	0	42	57	45	30	35	2	24+24	48	2
男	51	168	69	24.4473	2011年曾发现高血压，后血压正常，否认糖尿病病史	1	0	0	0	0	1	1	0	1	0	106	65	60	急性冠脉综合征，冠状动脉植入后状态	1	0	0	0	0	1	1	0	1	0	1	1	1	1	0	1	0	0	0	0	0	40	56	38	/	54	2	16+35	51	3
男	63	170	70	24.2215	否认高血压，糖耐量受损，前列腺增生，2014-07-22行腹腔脾切除+胆囊切除术，弥漫大B细胞淋巴瘤，最后一次化疗2015年	0	1	0	0	0	0	0	0	1	1	105	64	76	急性冠脉综合征	1	0	1	1	0	0	1	0	1	0	1	1	1	0	0	1	0	0	1	1	0	35	45	28	32	42	1	23	23	1
女	63	157	46	18.662	糖尿病病史，平时三餐前诺和锐10u皮下注射，卵巢癌术后	0	1	0	0	0	0	0	0	0	0	128	81	118	急性冠脉综合征，2型糖尿病，卵巢恶性肿瘤个人史	1	0	0	1	0	0	1	1	1	0	1	0	1	1	0	0	0	0	0	0	0	40	45	32	/	50	1	33	33	4
男	57	172	82	27.7177	高血压病史服用代文，否认糖尿病病史，2011年3月下旬行冠脉造影检查并行支架植入术，LCK,RCA中段分别植入支架一枚	1	0	0	0	0	1	1	1	1	1	140	87	56	急性冠脉综合征，高血压病，冠脉搭桥术后，冠脉支架植入术后	1	0	0	1	0	1	1	0	1	0	1	1	1	1	0	1	0	0	0	0	0	34	46	32	/	58	1	38	38	3
男	48	177	72	22.9819	高血压近一年未用药	1	0	0	0	1	0	0	0	1	0	112	83	98	急性冠脉综合征，高血压病	1	0	0	1	0	0	1	1	0	0	1	0	1	1	0	1	0	0	1	1	0	49	52	35	41	40	3	38		1
男	55	175	80	26.1224	高血压病史8年，最高血压150/95mmHg，现服用代文，	1	0	0	0	1	1	1	0	1	1	120	79	68	冠脉粥样硬化性心脏病，冠状动脉支架植入后状态	1	0	0	0	0	0	1	1	0	0	1	1	1	1	0	0	0	0	0	0	0	40	50	32	/	65	2	38+23	61	2
男	84	170	67	23.1834	高血压病史15余年，13年有上消化道出血病史	1	0	0	0	0	0	0	0	0	0	100	69	58	急性冠脉综合征	1	0	1	1	0	0	1	1	0	0	1	1	1	1	0	1	0	0	1	1	0	45	58	49	/	38	2	25+33	58	4
男	72	178	75	23.6713	否认高血压，否认糖尿病病史	0	0	0	0	0	0	0	0	1	1	120	71	55	急性下壁心肌梗死，Killip 1级，冠状动脉粥样硬化性心脏病	1	0	0	1	0	0	1	1	0	1	1	1	1	0	0	0	0	0	0	0	0	40	53	42	/	42	1	38	38	4
男	82	163	80	30.1103	心肌梗死20余年	1	1	0	0	0	1	0	0	0	0	116	68	70	冠状动脉粥样硬化性心脏病，急性冠脉综合征	1	0	0	0	0	1	1	0	1	0	1	1	1	0	1	1	0	0	0	0	0	41	45	29	30	60	3	32+38+33	103	4
女	61	160	60	23.4375	36岁时发现血压升高，长期口服降压药，血压控制稳定，糖尿病病史16年，血糖控制欠佳，2017/03发现少量蛋白年，考虑糖尿病性肾病，2012年因“糖尿病视网膜病变”行左眼激光治疗，术后视力尚可	1	1	1	0	0	0	0	0	0	0	130	74	89	急性ST段抬高型心肌梗死（前壁、右室）,冠状动脉粥样硬化性心脏病，心功能不全（KillipⅠ级），冠状动脉支架植入后状态，原发性高血压，2型糖尿病，2型糖尿病肾病，2型糖尿病视网膜病变	1	0	0	0	0	0	1	0	1	0	1	1	1	1	0	1	0	0	1	0	0	33	46	28	/	50	2	28+28	56	3
男	48	168	70	24.8016	否认高血压，糖尿病，冠心病等疾病	0	0	0	0	0	0	0	0	1	0	104	70	120	急性ST段抬高型广泛前壁心肌梗塞	1	0	0	1	0	0	1	0	1	0	1	0	1	0	0	1	0	0	0	1	0	40	56	42	33	32	1	38	38	1
男	71	174	70	23.1206	高血压病2余年	1	0	0	0	0	0	0	0	0	0	100	60	80	急性ST段抬高型下壁心肌梗塞，高血压病	1	0	0	1	0	0	1	1	0	0	1	1	1	1	0	1	0	0	1	1	0	54	71	56	40	30	2	36+36	72	4
男	71	172	80	27.0416	高血压10余年，有20年腰椎间盘突出史，1975年患黄疸型肝炎，50余年前曾有血吸虫病史，20年前于青浦医院行“阑尾切除术”，半年前因外伤于六院行脊柱手术	1	0	0	0	0	0	1	0	1	1	117	75	98	急性ST段抬高型广泛前壁心肌梗塞，冠状动脉支架植入后状态，高血压病	1	1	0	0	0	0	1	1	1	0	1	1	1	1	0	0	0	0	1	1	0	36	52	37	31	45	2	12+24	36	4
男	73	163	65	24.4646	既往高血压病史	1	0	0	0	0	0	0	0	0	0	152	100	83	急性ST段抬高型前间壁心肌梗塞，冠状动脉粥样硬化性心脏病，高血压病	1	0	0	0	0	0	1	0	1	0	1	1	1	1	0	1	0	0	0	0	0	35	39	24	/	60	1	24	24	3
男	66	173	68	22.7204	无	0	0	0	0	0	0	0	0	0	0			60	急性冠脉综合征	1	0	0	0	0	0	1	0	1	0	1	1	1	0	0	1	0	0	0	0	0	39	53	33	32	67	2	20+38	58	3
男	77	169	70	24.5089	有糖尿病，高血压史	1	1	0	0	0	0	0	0	0	0	130	80	70	急性ST段抬高型心肌梗塞，糖尿病	1	0	0	0	0	0	1	0	1	1	0	1	1	1	0	1	0	0	0	1	0	37	53	35	32	54	1	24	24	3
男	66	172	68	22.9854	高血压病3年余，6年前因甲状腺瘤行甲状腺次全切除术	1	0	1	0	0	0	0	0	1	0	135	82	65	急性ST段抬高型心肌梗塞，高血压病	1	0	0	0	0	0	1	1	0	0	1	1	1	1	0	1	0	0	0	0	0	36	45	30	27	55	1	38	38	3
男	67	175	70	22.8571	高血压病史15年，痛风病史10余年，每年发作2-3次	1	0	0	0	0	0	0	0	1	1	130	80	70	急性冠脉综合症，冠状动脉硬化性心脏病，原发性高血压，痛风	1	0	0	0	0	0	1	1	0	0	1	1	1	1	0	1	0	0	0	0	0	40	45	30	30	62	1	38	38	3
男	63	175	72	23.5102	有急性胃炎、胃出血病史	0	0	0	0	0	0	0	1	0	0	120	70	65	急性非ST段抬高型心肌梗塞	1	0	0	0	0	0	1	1	0	0	1	1	1	1	0	1	0	0	0	0	0	34	46	31	26	58	1	24	24	4
男	55	168	87	30.8248	无	0	0	0	0	0	0	0	0	1	0	123	78	80	急性ST段抬高型心肌梗死，完全性右束支传导阻滞，肺动脉栓塞（疑似）	1	0	0	1	0	1	1	1	0	0	1	1	1	0	0	1	0	0	0	1	0	41	55	40	/	43	1	38	38	3
男	72	167	70	25.0995	10年前脑梗史，现有左侧肢体乏力，高血压10年，糖尿病3年，未用药治疗	1	1	0	1	0	0	0	0	1	0	133	84	75	急性ST段抬高型下壁心肌梗死，冠状动脉粥样硬化性心脏病，PCI术后，2型糖尿病，高血压，脑梗死后遗症	1	1	1	1	1	1	1	1	1	0	1	1	1	1	0	1	0	0	1	1	0	37	43	28	/	50	2	38+18	56	3
女	73	158	59	23.634	高血压	1	0	0	0	0	0	0	0	0	0	113	50	70	急性下壁心肌梗死，高血压病	1	0	0	1	0	0	1	1	1	0	1	1	1	1	0	1	0	0	0	0	0	42	44	31	32	57	2	29+23	51	3
男	45	173	90	30.0712	四十年前胃窦炎病史，无高血压糖尿病	0	0	0	0	0	0	0	0	1	0	112	66	100	急性冠脉综合征	1	0	1	0	0	0	1	1	0	0	1	1	1	0	0	1	0	0	0	1	0	42	55	40	/	40	2	38+23	61	2
男	68	168	66	23.3844	十二指肠溃疡史，慢性支气管炎病史。否认高血压糖尿病	0	0	0	0	0	1	1	0	1	0	103	76	80	急性冠脉综合征 ，PCI术后，冠状动脉粥样硬化性心脏病	1	0	0	0	0	0	0	1	1	0	1	1	1	0	0	1	0	0	0	1	0	42	51	35	/	59	2	24+20	44	1
男	71	170	71	24.5675	高血压30余年，控制可，否认糖尿病	1	0	0	0	0	1	0	0	0	0	132	72	102	冠状动脉粥样硬化性心脏病，高血压病	1	0	0	0	0	0	1	1	1	0	1	1	1	1	0	1	0	0	0	0	0	40	51	34	/	62	3	28+24+24	76	3
男	40	171	92	31.4627	高血压5年	1	0	0	0	0	0	0	0	0	0	122	60	81	急性ST段抬高型下壁心肌梗死 高血压 冠状动脉支架植入后状态	1	0	0	0	0	0	1	0	1	0	1	1	1	0	0	1	0	0	0	0	0	41	51	34	22	60	1	24	24	3
男	28	172	70	23.6614	无	0	0	0	0	0	0	0	0	0	0	110	60	118	急性ST段抬高型下壁心肌梗死 冠状动脉粥样硬化性心脏病 冠状动脉支架植入后状态 肺部感染	1	0	0	0	0	0	1	1	1	1	1	1	1	0	0	1	0	0	托拉塞米	1	0	37	50	41	34	37	3	24+18+18	60
男	43	160	61	23.8281	痛风、胃溃疡	0	0	0	0	0	0	0	0	1	0	111	73	58	急性非ST段抬高型心肌梗塞，冠状动脉粥样硬化性心脏病，冠状动脉支架植入后状态、胃溃疡、痛风	1	0	0	1	0	0	0	0	1	1	1	1	1	1	0	1	0	0	0	0	0	38	48	32	25	53	1	38	38	2
男	68	156	55	22.6003	高血压20年	1	0	0	0	0	1	1	0	0	0	103	69	95	急性前壁心肌梗塞，冠状动脉粥样硬化性心脏病，支架植入术后状态，高血压	1	0	1	1	0	0	1	0	1	0	1	1	1	0	0	1	0	0	托拉塞米	0	0	39	36	24	44	50	1	18	18	4
男	60	165	63	23.1405	高血压6年，脑梗7年，高血脂5年	1	0	1	1	0	1	1	0	1	1	118	66	70	急性前壁心肌梗死，冠状动脉粥样硬化，PCI术后，高血压，脑梗死，胃部分切除术后	1	0	0	0	0	0	0	1	1	0	1	1	1	1	0	1	0	0	托拉塞米	0	0	43	50	35	30	54	1	18	18	4
男	50	163	85	31.9922	高血压11年，高血脂数年，2型糖尿病2年	1	1	1	0	0	1	1	0	1	1	147	93	75	急性ST段抬高型心肌埂塞，冠状动脉粥样硬化，PCI术后，阵发性房颤，高血压，高血脂，2型糖尿病	1	0	0	0	0	0	1	1	0	0	1	1	1	1	0	1	1	0	托拉塞米	1	1	42	46	31	33	57	1	28	28	1
男	53	170	85	29.4118	无	0	0	0	0	0	0	0	0	1	0	96	64	60	急性ST段抬高型下壁心肌梗死，正后壁心肌梗死，PCI术后,高同型半胱氨酸血症	1	1	0	0	0	0	1	1	0	0	1	1	1	1	0	1	1	0	1	0	0	46	53	36	33	59	1	20	20	3
男	51	170	65	22.4913	高血压病史4年余，糖尿病病史4年余	1	1	0	0	0	0	0	0	0	0	131	71	72	急性ST段抬高型前间壁心肌梗塞，高血压，2型糖尿病	1	0	0	1	0	1	1	1		0	1	1	1	1	0	1	0	0	0	0	0	34	50	31	30	60	1	30	30	3
男	54	165	75	27.5482	高血压病史多年	1	0	0	0	0	0	0	0	1	1	97	65	84	急性冠脉综合征，高血压	1	0	0	1	0	1	1	1		0	1	1	1	1	0	1	0	0	0	1	0	38	48	33	23	55	3	38+12+28	78	3
男	81	165	63	23.1405	糖尿病史6年，6年前脑膜瘤病史，前列腺增生病史3余年	0	1	0	0	0	0	0	0	0	0	120	80	80	急性非ST段抬高型心梗	1	0	0	1	0	1	1	1		0	1	1	1	1	0	1	0	0	0	0	0	39	51	34	34	58	3	28+24+12	64	3
男	56	183	78	23.2912	高血压7年、三年前肾结石手术	1	0	0	0	0	0	0	0	0	0	120	80	70	急性ST段抬高心肌梗死	1	0	0	1	0	1	1	1	0	0	1	1	1	0	0	1	0	0	0	0	0	36	50	35	30	55	1	20	20	3
女	72	156	65	26.7094	高血压病史20余年，最高210/120mmHg。糖尿病病史6年	1	1	0	0	0	1	1	0	0	0	140	90	70	冠心病，急性前壁心梗，PCI术后，高血压Ⅲ期，2型糖尿病	1	0	0	1	0	1	1	1		0	1	1	1	1	1	1	0	0	0	1	0	41	41	27	33	64	1	38	38	3
男	73	160	55	21.4844	7月前急性脑梗病史，高血压病史10余年	1	0	0	0	0	1	0	0	0	0	99	64	90	急性ST段抬高型心肌梗塞，心功能不全，高血压，脑梗死后遗症	1	0	1	1	1	1	1	1		1	1	1	1	1	0	1	0	0	0	0	0	32	48	35		35	3	0	38	3
男	70	170	72	24.9135		0	0	0	0	0	0	0	0	1	0	98	95	77	急性非ST段抬高型心梗	1	0	0	1	0	1	1	1		0	1	1	1	1	0	1	1	0	1	1	0	41	49	33	30	48	3	0	38	4
男	60	168	78	27.6361	高血压，高血脂	1	0	1	0	0	0	0	0	0	0	105	67	88	急性冠脉综合征，急性ST段抬高型前壁心肌梗塞	1	0	0	0	0	0	1	1		1	1	1	1	1	0	1	0	0	1	1	0	40	55	42		48	1	18	18	1
男	62	170	54	18.6851	无	0	0	0	0	0	0	0	0	1	0	105	86	67	冠状动脉硬化性心脏病，急性冠脉综合征，急性下壁心肌梗死	1	0	0	0	0	0	1	1		1	1	1	0	1	0	1	0	0	0	0	0	42	47	33		52	1	38	38	3
男	79	160	55	21.4844	脑梗史，2014.9.11胃癌切除术，2013/5/30前降支远端PCI，2013/9/5前降支近中段PCI，2016/7/11冠脉造影	0	0	0	1	0	2	2	0	0	0	178	79	73	急性冠脉综合征，冠状动脉粥样硬化性心脏病，冠状动脉支架植入后状态，室性早搏，脑梗后状态	1	0	0	1（室早）	0	0	0	1		0	1	1	1	1	1	1	1	0	0	0	0	38	48	32	36	62	3		60	0
男	79	156	60	24.6548	高血压，肾结石	1	0	0	0	0	0	0	0	0	0	113	63	56	冠状动脉粥样硬化性心脏病，急性前间壁心肌梗死	1	0	0	0	0	0	1	0		1	1	1	1	1	0	1	0	0	0	0	0	44	51	37	42	50	1	38	38	2
女	83	160	54	21.0937	2型糖尿病	0	1	0	0	0	0	0	0	0	0	166	68	52	冠状动脉粥样硬化性心脏病，急性下壁心肌梗死	0	1	0	1	0	0	1	1		0	1	1	0	1	0	1	0	0	0	0	0	41	46	28		50	2	38+38	76	2
男	81	165	60	22.0386	高血压	1	0	0	0	0	0	0	0	1	1	122	64	74	冠状动脉粥样硬化性心脏病，急性下壁心肌梗死，急性后壁心肌梗死	1	0	0	1（窦缓）	0	0	1	1		0	1	1	1	1	0	1	1	0	托拉塞米	1	0	37	42	29		59	2	35+33	68	2
女	67	158	52	20.83	高血脂，脑梗死，肺结节病史1年余	0	0	1	0	1	0	0	0	0	0	122	68	70	冠状动脉粥样硬化性心脏病，急性冠脉综合征	1	0	0	0	0	0	1	1		1	1	1	1	1	0	1	0	0	0	0	0	31	45	28		58	2	28+24	52	1
男	68	172	64	21.6333	高血压，糖尿病，40年前精索静脉曲张手术史	1	1	0	0	0	0	0	0	1	0	187	115	88	冠状动脉粥样硬化性心脏病，急性下壁心肌梗死	1	0	0	1	0	0	1	0		0	1	1	1	1	1	1	0	0	0	0	0	36	46	30	34	64	2	38+38	76	3
男	61	168	80	28.3447	高血压	1	0	0	0	0	0	0	0	1	1	114	71	60	冠状动脉粥样硬化性心脏病，急性下壁心肌梗死	1	0	0	0	0	0	1	0		0	1	1	1	0	0	1	0	0	0	0	0	45	48	32	36	62	4	30+35+30+35	130	2
男	61	165	77	28.2828	2型糖尿病，房颤史20余年	0	1	0	0	0	0	0	0	1	1	157	87	90	冠状动脉粥样硬化性心脏病，急性前间壁心肌梗死，持续性房颤	1	0	0	1	0	0	1	1		0	1	1	1	1	0	1	0	0	托拉塞米	1	0	43	51	36	36	45	1	18	18	2
女	85	157	55	22.3133	高血压，2型糖尿病，2015年右股骨骨折手术	1	1	0	0	0	0	0	0	0	0	144	70	60	冠状动脉粥样硬化性心脏病，急性前壁心肌梗死	1	0		0	0	0	1	1		0	1	1	0	1	0	1	0	0	1	1	0	44	47	35	32	48	1	33	33	2
男	76	175	76	24.8163	2型糖尿病，甲状腺结节、前列腺增生病史，阑尾、脊椎手术史	0	1	0	0	0	0	0	0	0	0	122	68	58	冠状动脉粥样硬化性心脏病，急性下壁心肌梗死	1	0	0	1	0	0	1	0		1	1	1	1	1	0	1	0	0	1	1	0	43	48	34	32	49	1	29	29	3
男	56	173	61	20.3816	糖尿病，胆囊炎，皮肤湿疹	0	1	0	0	0	0	0	0	1	1	148	89	108	冠状动脉粥样硬化性心脏病，急性前间壁心肌梗死	1	0	0	1	0	0	1	1		1	1	0	1	1	0	1	0	0	1	1	0	35	42	30		40	2	35+13	48	1
男	60	167	75	26.8923	高血压，2型糖尿病	1	1	0	0	0	0	0	0	1	0	75	56	50	冠状动脉粥样硬化性心脏病，急性ST段抬高型广泛前壁心肌梗死，完全性右束支传导阻滞	1	0	0	1	0	0	1	1		0	1	1	1	0	0	1	0	0	1	1	0	39	48	34		43	1	38	38	1
男	62	168	52	18.424	高血压	1	0	0	0	0	0	0	0	1	0	170	103	70	冠状动脉粥样硬化性心脏病，急性心肌梗死	1	0	0	0	0	0	1	1		0	1	1	1	1	0	1	0	0	0	0	0	39	44	29		46	2	28+38	66	3
男	79	177	62	19.79	高血压	1	0	0	0	0	0	0	0	0	0	112	57	90	冠状动脉粥样硬化性心脏病，急性冠脉综合征，陈旧性前间壁心梗	1	0	0	0	0	0	1	1		0	1	1	1	1	0	1	1	0	1	1	0	38	52	41		50	2	60	0	3
男	68	173	77	25.7276	糖尿病1年	0	1	0	0	0	0	1	0	1	0	122	90	85	冠状动脉粥样硬化性心脏病，冠状动脉支架植入后状态，陈旧性下壁正后壁心肌梗死，冠状动脉支架内再狭窄，2型糖尿病	1	1	1	1	0	1	1	0	1	1	1	1	1	0	0	1	0	0	0	0	0	36	43	28	26	59	2	18+30	48	2
男	54	170	70	24.2215	高血压	1	0	0	0	0	0	0	0	0	0	119	77	90	冠状动脉粥样硬化性心脏病，急性ST段抬高型下壁、正后壁、右室心肌梗塞	1	0	0	0	0	0	1	1		1	1	1	1	1	0	1	0	0	0	0	0	36	46	30	36	64	2	23+38	61	1
男	50	172	75	25.3515	高血压	1	0	0	0	0	0	0	0	1	0	137	82	100	冠状动脉粥样硬化性心脏病，急性ST段抬高型广泛前壁心肌梗塞	1	0	0	1	0	0	1	0		1	1	1	1	1	0	1	0	0	1	1	0	40	50	40		42			23	1
男	66	178	75	23.6713	高血压30余年，	1	0	0	0	0	0	1	0	1	1	148	103	78	急性心肌梗死，冠状动脉粥样硬化性心脏病，冠状动脉支架植入后状态	1	0	0	0	0	0	1	1	0	0	1	0	1	1	0	1	0	0	0	0	1	46	51	38	30	53	2	33+33	66	3
男	69	169	75	26.2596	高血压病史，口服培哚普利，糖尿病病史，口服拜糖平治疗，右冠PCI病史	1	1	0	0	0	1	1	0	0	0	125	81	70	冠状动脉痉挛，冠状动脉粥样硬化性心脏病，冠状动脉支架植入后状态，高血压，糖尿病	1	0	0	0	0	1	1	1	0	0	1	1	1	1	0	0	0	0	0	0	0	37	47	29	/	50	3		60	3
男	39	170	66.5	23.0104	无	0	0	0	0	0	0	0	0	0	0	101	70	54	急性冠脉综合症。冠状动脉粥样硬化性心脏病	1	0	0	1	0	0	1	0	1	0	1	1	1	1	0	1	0	0	0	0	0	35	49	32	/	60	2	38+16	54	3
男	52	163	84	31.6158	高血压病史十余年。糖尿病病史5年	1	1	0	0	0	0	0	0	1	1	143	106	87	急性ST段抬高型心肌梗塞，Killip1级，高血压，糖尿病	1	0	0	0	0	0	1	1	0	0	1	1	1	0	0	0	0	0	0	0	0	41	52	40	/	46	2	28+24	52
男	61	158	65	26.0375	高血压、糖尿病、脑梗	1	1	0	1	0	1	1	0	0	0	124	86	70	急性非ST段抬高型心肌梗塞，冠状动脉粥样硬化性心脏病，冠状动脉支架植入后状态，心功能3级，高血压病，2型糖尿病，脑梗死病史	1	0	1	1	0	1	1	1	0	0	1	1	1	1	0	1	0	0	托拉塞米	0	1	50	59	47	44	41	1	38雷	38	3
男	54	170	72	24.9135	高血压、糖尿病	1	1	0	0	0	1	0	0	1	0	122	60	70	冠状动脉粥样硬化性心脏病，陈旧性心肌梗死，高血压病，2型糖尿病，先天性心脏病，2型房缺（左向右分流）	0	0	0	0	0	1	1	0	1	0	1	1	1	1	1	0	0	0	0	0	0	43	51	36	37	50	3	0	58	4
男	68	172	70	23.6614	高血压病30年，糖尿病史25年	1	1	0	0	0	0	0	0	1	1	124	82	80	急性ST段抬高型心肌梗塞，高血压病，2型糖尿病	1	0	0	0	0	0	1	0	1	0	1	1	1	1	1	1	0	0	0	0	0	40	54	37	30	57	2	38+28	66	3
女	80	150	60	26.6667	高血压病史30余年，糖尿病病史10余年，慢性肾功能不全病史20余年，既往左侧肾萎缩伴肾动脉狭窄，右肾动脉支架置入术，平时尿量正常，1990年、2008年、2012年分别因胸痛至外院行PCI治疗，先后植入3枚支架（具体不详）	1	1	1	0	0	0	1	0	0	0	152	62	60	急性冠脉综合症，冠状动脉硬化性心脏病，冠状动脉支架植入后状态，心功能不全（NYHAⅢ级），Ⅰ度房室传导阻滞，左前分支传导阻滞，右束枝传导阻滞，原发性高血压，慢性肾功能不全，肾动脉狭窄，2型糖尿病	1	0	0	0	0	1	1	1	0	0	1	0	1	1	1	1	0	0	1	1	0	37	49	37	/	50	2	38+38	76	4
男	71	168	54	19.1327	无	0	0	0	0	0	0	0	0	0	0	105	65	80	冠状动脉粥样硬化性心脏病，急性ST段抬高型广泛前壁心肌梗塞，心源性休克	1	1	0	0	0	0	1	0		0	1	0	1	0	0	1	0	0	1	1	0	46	58	46	46	42	1	30	30	2
男	74	158	52	20.83	高血压，1年内肺炎疫苗接种	1	0	0	0	0	0	0	0	1	0	100	70	76	冠状动脉粥样硬化性心脏病，急性心肌梗死	1	0	0	0	0	0	1	1		0	1	1	1	1	1	1	1	0	托拉塞米	1	0	40	45	32	31	50	1	33	33	4
女	81	156	55	22.6003	高血压，2型糖尿病，双腔起搏器植入术后	1	1	0	0	0	0	0	0	0	0	142	74	68	冠状动脉粥样硬化性心脏病，急性前壁心肌梗死，窦性心动过缓	1	0	0	1（窦缓）	0	0	1	1		0	1	1	1	1	0	1	0	0	1	1	0	45	41	28	29	42	1	38	38	2
女	67	156	56	23.0112	间质性肺炎	0	0	0	0	0	0	0	0	0	0	90	56	82	冠状动脉粥样硬化性心脏病，急性前壁心肌梗死	1	0	0	1	0	0	1	0		1	1	1	1	1	0	1	0	0	0	1	0	43	50	35		50	4	33+23+23+23	102	3
男	46	168	70	24.8016		0	0	0	0	0	0	0	0	1	0	124	78	120	冠状动脉粥样硬化性心脏病，急性冠脉综合征,陈旧性前壁心肌梗死，心功能不全	0	0	0	1	0	0	1	1		0	1	1	1	1	0	1	0	0	0	0	0	42	52	43	30	36	4	24+38+24+30	96	3
男	49	176	75	24.2123	2型糖尿病	0	1	0	0	0	0	0	0	1	0	117	74	75	冠状动脉硬化性心脏病，急性非ST段抬高型心肌梗塞	1	0	0	0	0	0	1	1		1	1	1	1	1	0	0	0	0	0	0	0	40	47	31		60	3	30+38+30	98	3
女	51	165	65	23.8751	高血压	1	0	0	0	0	0	0	0	0	0	150	80	68	冠状动脉粥样硬化性心脏病，急性冠脉综合征	1	0	0	0	0	0	1	1		1	1	1	1	1	0	1	0	0	0	0	0	35	47	31	24	58	3	0	102	0
女	51	165	65	23.8751	高血压	1	0	0	0	0	0	0	0	0	0	122	76	70	冠状动脉粥样硬化性心脏病，急性冠脉综合征	1	0	0	0	0	0	1	1		1	1	0	1	1	1	1	0	0	0	0	0	35	47	31	24	58	3	0	102	0
男	75	170	70	24.2215	高血压	1	0	0	0	0	0	0	0	1	1	118	58	45	冠状动脉粥样硬化性心脏病，急性冠脉综合征，II度一型房室传导阻滞	1	0	1	0	0	1	1	1		0	1	1	0	1	1	1	0	0	0	0	0						1	24	24	3
男	72	170	74	25.6055	糖尿病	0	1	0	0	0	0	0	0	0	0	158	94	76	冠状动脉粥样硬化性心脏病，急性冠脉综合征	1	0	0	0	0	0	1	1		0	1	1	1	1	0	1	0	0	0	0	0	42	46	32	43	52	1	24	24	1
男	62	165	69	25.3444	无	0	0	0	0	0	0	1	0	1	0	111	70	70	急性ST段抬高型下壁心肌梗死，冠状动脉粥样硬化性心脏病，再次PCI（左旋支）	1	0	0	0	0	1	1	0	1	0	1	1	1	1	0	0	0	0	0	0	0	38	41	28	24	60	1	30	30	2
男	65	172	80	27.0416	心尖肥厚型心肌病10余年	0	0	0	0	0	0	0	0	0	0	137	80	79	急性ST段抬高型心肌梗塞，心室颤动，心尖肥厚型心肌病	1	1	1	1	0	1	1	1		0	1	1	1	1	1	1	1	0	0	1	0	47	51	35	26	54	1	29	29	2
男	63	169	75	26.2596	高血压，高血脂	1	0	1	0	0	0	0	0	1	1	122	74	56	冠状动脉粥样硬化性心脏病，急性冠脉综合征	1	0	0	0	0	0	1	1		0	1	1	1	1	1	1	0	0	1	0	0	43	49	36	32	50	3		60	3
男	50	167	78	27.968	高血压，高脂血症，高尿酸血症，脂肪肝，窦性心动过缓，房性早搏史	1	0	1	0	0	0	0	0	0	0	121	82	92	急性前壁心肌梗死	1	0	0	0	0	0	1	0		1	1	1	1	1	0	1	0	0	1	1	0	39	48	36	30	49	2	38+12	50
男	57	178	84	26.5118	高血压	1	0	0	0	0	0	0	0	1	0	125	76	73	冠状动脉粥样硬化性心脏病，急性冠脉综合征，急性非ST段抬高型心肌梗塞	1	0	0	1	0	0	1	1		1	1	1	1	1	0	1	0	0	0	0	0	40	54	42		46	3	30+23+24	77	2
男	69	176	63	20.3383	胃MT，胆结石	0	0	0	0	0	0	0	0	1	0	132	67	72	冠状动脉粥样硬化性心脏病，不稳定性心绞痛	1	0	0	0	0	0	1	1		0	1	0	1	1	0	1	0	0	0	0	0	38	44	30	45	60	2	38+30	68	1
女	66	160	70	27.3437	无高血压糖尿病史	0	0	0	0	0	0	0	0	0	0	121	81	94	急性ST段抬高型下壁心肌梗塞	1	0	0	0	0	0	1	1	1	0	1	1	1	0	0	0	0	0	0	0	0	35	40	26	33	63	1	23	23	3
男	61	157	69	27.993	否认高血压，糖尿病病史	0	0	0	0	0	0	0	0	0	0	124	88	106	急性冠脉综合症	1	0	0	0	0	0	1	1	1	1	1	1	1	1	0	0	0	0	0	0	0	38	50	34	/	55	1	36	36	2
男	73	169	67.5	23.6336	高血脂症数十年，40年前黑便病史	0	0	1	0	1	0	0	0	0	0	115	75	67	急性前间壁心肌梗死，killip1级，高脂血症	1	0	1	1	0	0	1	0	1	0	1	1	1	1	0	0	0	0	1	1	0	35	45	31	34	52	1	38	38	2
男	54	170	70	24.2215		0	0	0	0	0	0	0	0	1	0	130	80	70	急性ST段抬高型心肌梗死	1	0	0	1	0	1	1	1		0	1	1	1	1	0	1	0	0	0	1	1	38	41	31	31	53	2	23+13	36	2
男	75	170	75	25.9516	糖尿病，高血压	1	1	0	0	0	0	0	0	0	0	145	76	59	急性冠脉综合征，急性ST段抬高型下壁心肌梗塞，房颤伴完全性房室传导阻滞	1	0	0	1	0	1	1	0		0	1	1	1	0	0	1	0	0	0	0	0	38	46	31		57	1	28	28	2
女	81	158	58	23.2335	高血压	1	0	0	0	0	0	0	0	0	0	121	74	75	急性冠脉综合征	1	0	0	0	1（呼吸困难）	0	1	1		0	1	1	1	1	0	1	0	0	1	1	0	45	44	29	37	60	1	38	38	1
男	67	172	70	23.6614	糖尿病，高血压	1	1	0	0	0	0	0	0	1	0	98	60	90	冠状动脉硬化性心脏病，急性ST段抬高型心肌梗塞（下壁、后壁）	1	0	0	0	0	0	1	1		1	1	1	1	0	0	1	0	0	0	0	0	40	45	34	27	50	1	38	38	2
女	61	157	60	24.3418	无	0	0	0	0	0	0	0	0	0	0	144	80	84	冠状动脉粥样硬化性心脏病，急性冠脉综合征	1	0	0	0	0	0	1	0		1	0	1	1	1	1	1	0	0	0	0	0	36	46	31	36	61	0	0	0	0
女	52	158	55	22.0317	高血压，慢性胃炎，桥本氏甲状腺炎，早搏史	1	0	0	0	0	0	0	0	0	0	143	92	60	急性冠脉综合征	1	0	0	1（窦缓）	0	0	1	1		0	1	1	1	1	0	1	0	0	0	0	0	40	45	30	30	54	0	0	0	0
男	51	168	72	25.5102	高血压，近期有发热伴长期黄痰史	1	0	0	0	0	0	0	0	1	1	95	80	60	冠状动脉粥样硬化性心脏病，急性ST段抬高型下壁心肌梗塞	0	0	0	1（窦速）	0	1（II度）	1	1		1	0	1	1	0	0	1	0	0	1	1	0	44	45	31		57	1	38	38	2
男	58	170	78	26.9896	高血压，2年前右下肢静脉曲张手术	1	0	0	0	0	0	0	0	1	1	121	75	91	冠状动脉粥样硬化性心脏病，急性心肌梗死	1	0	0	0	0	0	1	1		1	1	1	1	0	0	1	0	0	0	0	0	38	46	32		58	1	38	38	1
男	64	170	74	25.6055	2016.10.7行冠脉造影＋PTCA	0	0	0	0	0	0	0	0	1	0	109	75	84	急性心肌梗死	1	1	0	0	1	0	1	0		0	1	1	1	1	0	1	0	0	1	1	0	47	63	52	46	35	1	29	29	3
男	44	167	85	30.478	高血压	1	0	0	0	0	0	0	0	1	0	100	66	64	冠状动脉粥样硬化性心脏病，急性心肌梗死（下壁）	1	0	0	0	0	0	1	1		1	1	1	1	0	0	1	0	0	0	0	0	38	48	32		62	2	36+36	72	2
男	70	165	60	22.0386	高血压，脑梗塞，支气管炎	1	0	0	0	0	0	0	0	1	1	114	75	106	冠状动脉粥样硬化性心脏病，急性ST段抬高型下壁心肌梗塞，急性ST段抬高型正后壁心肌梗塞	1	0	0	1	0	0	1	1		0	1	0	1	1	0	1	0	0	0	1	0	41	48	35		53	2	23+28	51	2
男	82	165	60	22.0386	高血压，2型糖尿病，胃溃疡出血史	1	1	0	0	0	0	0	0	1	0	97	56	88	冠状动脉粥样硬化性心脏病，急性心肌梗死（广泛前壁，后壁，右室）	1	0	0	1	0	0	0	1		1	1	1	1	1	0	1	1	0	0	1	0	38	47	35		51	1	23	23	3
女	73	162	65	24.7676	2型糖尿病，高血压	1	1	0	0	0	0	0	0	0	0	152	80	60	冠状动脉粥样硬化性心脏病，急性冠脉综合征	1	0	0	1	0	0	1	1		1	1	1	1	1	0	1	0	0	1	1	0	40	50	31		55	2	24+24	48	2
男	73	165	65	23.8751	高血压，胆结石，腰椎脱出	1	0	0	0	0	1	1	0	0	0	154	72	60	冠状动脉粥样硬化性心脏病，急性冠脉综合征，频发室早/短阵室速	1	1	0	1	0	0	1	1		1	1	1	1	1	1	1	1	0	1	0	0	42	51	34	27	62	2	36+18	54	1
女	58	165	60	22.0386	高血压，慢性胃炎	1	0	0	0	0	0	0	0	0	0	105	72	58	冠状动脉粥样硬化性心脏病，急性冠脉综合征	1	0	0	0	0	0	0	1		0	1	1	1	1	0	1	0	0	1	1	0	32	40	26	34	55	1	30	30	2
男	62	180	80	24.6914	高血压，2型糖尿病	1	1	0	0	0	0	0	0	0	0	154	92	78	冠状动脉粥样硬化性心脏病，急性前壁心肌梗死	1	0	0	0	0	0	1	0		1	1	1	1	1	0	1	0	0	0	0	0	40	46	32	30	53	2	24+20	44	2
男	61	180	71	21.9136	高血压，2型糖尿病	1	1	0	0	0	0	0	0	0	0	132	82	81	冠状动脉粥样硬化性心脏病，急性ST段抬高型下壁心肌梗死，急性ST段抬高型正后壁心肌梗死，急性ST段抬高型前壁心梗	1	0	0	0	0	0	1	1		1	1	1	1	1	0	1	0	0	1	1	0	39	43	29		49	0	0	0	4
男	69	172	60	20.2812	高血压，2型糖尿病，胃溃疡肾囊肿，痛风	1	1	0	0	0	0	0	0	1	1	98	54	54	冠状动脉粥样硬化性心脏病，急性冠脉综合征	1	0	0	0	0	0	0	1		0	1	1	1	1	0	1	0	0	0	0	0	40	40	25		60	2	23+38	61	2
男	62	167	55	19.721		0	0	0	0	0	0	0	0	0	0	110	76	56	冠状动脉粥样硬化性心脏病，急性冠脉综合征	1	0	0	0	0	0	1	1		1	1	1	0	1	0	1	0	0	0	0	0	39	48	32	31	62	0	0	0	1
男	41	175	82	26.7755		0	0	0	0	0	0	0	0	1	1	117	79	70	冠状动脉粥样硬化性心脏病，急性下后壁心肌梗死	1	0	0	0	0	0	1	1		0	1	1	1	1	0	1	0	0	0	0	0	39	46	30	30	49	1	36	36	1
女	73	160	50	19.5312	高血压，腔隙性脑梗塞，颈动脉粥样斑块	1	0	0	0	0	0	0	0	0	0	138	75	80	冠状动脉粥样硬化性心脏病，急性冠脉综合征	0	0	0	0	0	0	1	1		0	1	0	1	1	0	1	0	0	0	0	0	42	43	29	30	61	1	24	24	1
男	65	164	62	23.0518	胃出血	0	0	0	0	0	0	0	0	1	0	116	66	78	冠状动脉硬化性心脏病，急性ST段抬高型前间壁心肌梗塞	1	0	0	0	0	0	0	0		1	1	1	1	0	0	1	0	0	0	0	0	40	44	32		45	1	18	18	2
男	69	165	75	27.5482		0	0	0	0	0	0	0	0	1	0	130	80	68	冠状动脉粥样硬化性心脏病，心绞痛	1	0	0	0	0	0	1	1		0	1	0	1	1	0	1	1	0	0	0	0	38	43	28	32	64	4	38+38+35+23	132	3
男	70	171	75	25.6489	2型糖尿病	0	1	0	0	0	0	0	0	1	0	155	78	76	冠状动脉粥样硬化性心脏病，急性冠脉综合征	1	0	0	0	0	0	1	1		0	1	0	1	1	0	1	0	0	0	0	0	42	44	29	26	60	1	14	14	3
男	69	178	77	24.3025	高血压	1	0	0	0	0	0	0	0	0	0	108	62	60	冠状动脉粥样硬化性心脏病，急性ST段抬高型下壁心肌梗塞，急性ST段抬高型正后壁心肌梗塞	1	0	0	1	0	1	1	1		0	1	0	0	1	0	1	0	0	0	0	0	40	54	38	29	56	2	18+38	56	2
男	80	178	70	22.0932	高血压，2型糖尿病，消化性溃疡	1	1	0	0	0	0	0	0	0	0	112	68	86	冠状动脉粥样硬化性心脏病，急性冠脉综合征，急性ST段抬高型广泛前壁心肌梗死，急性ST段抬高型下壁心肌梗塞	1	0	0	0	0	0	1	1		0	1	0	1	1	0	1	0	0	0	1	0	43	44	28	43	38	2	18+23	41	2
男	54	173	60	20.0474		0	0	0	0	0	0	0	0	1	1	108	83	76	冠状动脉粥样硬化性心脏病，急性冠脉综合征，急性广泛前壁ST段抬高型心肌梗死，急性高侧壁ST段抬高型心肌梗塞	1	0	0	0	0	0	1	1		0	1	1	1	0	0	1	0	0	0	0	0	35	40	28	33	50	1	18	18	1
女	77	155	55	22.8928	高血压，糖尿病，3年前脑梗史	1	1	0	1	0	0	0	0	0	0	143	66	66	冠状动脉粥样硬化性心脏病，急性ST段抬高型下壁心肌梗塞，急性ST段抬高型右室心肌梗塞	1	0	0	0	0	1	1	1		0	1	1	1	1	1	1	0	0	托拉塞米	1	0	41	45	32	39	50	2	23+23	46	2
男	68	168	68	24.093	5年前PCI史，COPD病史10余年	0	0	0	0	0	1	1	0	0	0	136	74	72	冠状动脉粥样硬化性心脏病，急性ST段抬高型广泛前壁心肌梗死，急性ST段抬高型侧壁心肌梗死	1	0	0	0	0	0	1	1		1	1	0	1	1	0	1	0	0	1	1	0	38	45	26		48	0	0	0	2
男	65	171	76	25.9909	无	0	0	0	0	0	0	0	0	1	0	124	82	94	冠状动脉粥样硬化性心脏病，急性ST段抬高型下壁心肌梗塞	1	0	0	1	0	0	1	1		0	1	1	1	0	0	1	0	0	0	0	0	40	50	34		58	3	38+16+24	78
男	79	165	65	23.8751	糖尿病20余年，胰岛素降糖治疗，高血压1年余	1	1	0	1	0	0	0	0	0	0	120	62	58	急性冠脉综合征 ，PCI术后，2型糖尿病，脑梗死后遗症	1	0	0	0	0	0	1	1	1	0	1	1	0	1	1	1	0	0	1	0	1	44	47	33	59	46	3	24+20+30	74	4
男	72	165	56	20.5693	高血压10余年口服厄贝沙坦，比索洛尔，非洛地平降压。糖尿病一月，口服拜糖平，泰白降糖。有痛风病史。	1	1	0	0	0	1	1	0	1	0	168	104	78	冠状动脉粥样硬化心脏病，陈旧性下壁心肌梗死，PCI术后	1	0	1	1	0	1	1	1	0	0	1	1	1	1	0	0	0	0	0	0	0	43	48	32	34	55	1	38	38	2
男	42	169	82	28.7105	高血压病史，血糖偏高，高脂血症	1	1	1	0	0	0	0	0	1	0	134	94	83	急性冠脉综合症	1	0	0	0	0	0	1	1	1	1	1	1	1	0	0	0	0	0	0	1	0	30	50	33	34	63	3	32+32+28	92	4
男	68	170	80	27.6817	高血压病史十余年，室早，食管炎胃炎及肠息肉摘除病史	1	0	0	0	0	0	0	0	1	0	112	72	98	急性ST段抬高型心肌梗塞	1	0	0	1	0	0	0	1	1	0	1	1	1	0	0	1	1	0	0	0	1	40	40	28	33	58	1	29	29	3
女	59	157	56	22.719	否认	0	0	0	0	0	1	1	0	0	0	110	68	109	急性冠脉综合征 ，PCI术后，陈旧性心肌梗死，心功能不全	1	0	1	0	0	0	1	1	0	0	1	0	1	1	0	1	0	1	1	1	0	42	57	48	32	34				3
女	78	158	64	25.6369	高血压	1	0	0	0	0	0	0	0	0	0	100	70	70	急性ST段抬高型心肌梗塞，高血压病，冠状动脉粥样硬化性心脏病	1	0	0	1	0	0	1	1	0	0	1	1	1	1	0	0	0	0	0	0	0	40	46	30	/	58	1	23	23	3
男	76	170	75	25.9516	20年前消化道出血史，高血压病史20余年，糖尿病病史5年余	1	1	0	0	0	0	0	0	0	0	129	79	70	冠脉粥样硬化性心脏病，急性冠脉综合征，高血压病，2型糖尿病	1	0	1	0	0	1	1	1	0	0	1	1	0	1	0	1	0	0	1	1	0	39	51	37	46	50	4	29+13+38+18	98	4
男	76	165	70	25.7117	消化道出血史，高血压病史20余年，服用氯沙坦治疗，糖尿病病史5年余，服用阿卡波糖格列美脲降糖	1	1	0	0	0	0	0	0	0	0	129	79	70	冠状动脉粥样硬化性心脏病，急性冠脉综合征	1	0	1	0	0	0	1	1	0	0	1	1	1	1	0	0	0	0	1	1	0	42	44	35	42	42	3	18+13+29	60	4
男	64	172	74	25.0135	高血压病史15年余，服用非洛地平降压，	1	0	0	0	0	0	0	0	1	1	96	67	100	急性前间壁心肌梗死，急性冠脉综合征，冠状动脉粥样硬化性心脏病	1	0	0	0	0	0	1	0	1	0	1	1	1	0	0	1	0	0	0	0	0	32	45	29	27	59	1	18	18	2
男	65	170	60	20.7612	脑梗塞，腹股沟疝修补术。直肠腺癌，高血压病史14年，糖尿病病史2年	1	1	0	1	0	1	1	0	1	0	120	80	78	急性冠脉综合征，陈旧性心肌梗死，冠状动脉支架植入后状态	1	0	0	0	0	0	1	0	1	0	1	1		1	0	1	0	0	0	0	0	36	47	33	38	51	1	23	23	3
女	80	160	74	28.9062	高血压病史10余年口服安博诺治疗，慢性肾脏病3期口服凯美纳治疗	1	0	0	0	0	1	1	0	0	0	126	72	64	冠状动脉粥样硬化性心脏病，冠状动脉支架植入后状态，陈旧性前壁心肌梗死，冠状动脉支架植入后状态，高血压病，肾功能不全	1	0	1	0	0	0	1	1	0	0	1	0	1	0	0	1	0	0	1	1	0	46	52	44	58	37	2	13+33	46	2
男	54	175	82.5	26.9388	高血压10余年，口服兰迪治疗	1	0	0	0	0	0	0	0	1	1	144	93	84	急性前间壁心肌梗死，Killip 1 级，高血压病	1	0	0	0	0	0	1	1	0	0	1	1	1	0	0	1	0	0	0	0	0	37	52	33	38	58	2	33+20	53	3
男	67	162	70	26.6728	高血压，糖尿病	1	1	0	0	0	1	1	0	0	0	108	69	65	冠状动脉粥样硬化心脏病，陈旧性前壁心肌梗死，PCI术后，冠状动脉支架内血栓形成，高血压病，2型糖尿病	1	0	0	0	0	0	1	1	1	1	1	1	1	1	0	1	0	0	0	0	0	39	52	39	33	31
男	65	172	80	27.0416	高血压病史及糖尿病病史4年	1	1	0	0	0	0	0	0	1	0	79	49	58	急性下壁右室心梗，高血压病，2型糖尿病	1	1	0	1	0	1	1	1	1	1	1	1	0	0	0	1	0	0	0	0	0	41	49	38	28	48	1	38	38
男	59	160	100	39.0625	高血压	1	0	0	0	0	0	0	0	0	0	125	79	62	冠状动脉粥样硬化性心脏病，急性心肌梗死，急性右壁心肌梗死	1	0	0	1	0	0	1	0	1	0	1	1	1	0	1	1	0	0	0	0	0	43	46	30	32	60	1	38	38	3
女	52	158	70	28.0404	无	0	0	0	0	0	0	0	0	0	0	134	85	57	急性ST段抬高型心肌梗死 PCI术后 高血脂症	1	0	0	0	0	0	1	1	1	0	1	1	1	0	0	1	0	0	0	0	0	41	52	34	25	60	1	23	23	2
男	51	165	67.5	24.7934	高血压	1	0	0	0	0	0	0	0	1	0	158	93	50	急性心肌梗死（前壁、下壁）冠状动脉粥样硬化性心脏病，冠状动脉支架植入术后，高血压	1	0	0	1	0	0	1	0	1	0	1	1	0	1	0	1	0	0	0	0	0	39	46	27	23	60	2	28+28	56	2
女	63	160	53	20.7031	高血压、糖尿病、高血脂	1	1	1	0	0	0	0	0	0	0	156	95	78	急性非ST段抬高型心肌梗死，冠状动脉粥样硬化性心脏病，高血压，2型糖尿病，高脂血症，PCI术后	1	0	0	0	1	1	1	1	0	0	1	1	1	1	0	1	0	0	托拉塞米	0	0	27	46	36	28	50	2	14+33依	47	3
男	49	173	75	25.0593	高血压10年，糖尿病10年	1	1	0	0	0	0	0	0	1	0	124	73	83	急性非ST段抬高型心肌梗塞，PCI术后，高血压，2型糖尿病	1	0	0	0	0	0	1	1	0	0	1	1	1	1	0	1	0	0	托拉塞米	0	0	48	46	32	25	58	3	38+18+38	94	3
男	76	170	61	21.1073	无	0	0	0	0	0	0	0	0	0	0	123	71	72	亚急性前壁心肌梗死，PCI术后	1	0	0	0	0	0	1	0	1	0	1	1	0	1	0	1	0	0	0	0	0	37	41	29	30	57	2	33+33	66	2
男	44	168	90	31.8878	高血压、糖尿病	1	1	0	0	0	0	0	0	1	1	140	83	85	急性ST段抬高型心肌梗死 PCI术后 冠状动脉粥样硬化性心脏病，2型糖尿病，高血压	1	0	0	0	0	0	1	0	1	0	1	1	1	1	0	1	0	0	托拉塞米	0	0	40	48	32	30	55	1	38依	38	2
男	38	166	74	26.8544	无	0	0	0	0	0	0	0	0	1	0	123	72	95	急性非ST段抬高型心肌梗死，冠状动脉支架植入术后	1	0	0	0	0	0	1	0	1	0	1	1	1	1	0	1	0	0	0	0	0	42	47	30	30	66	1	29	29	2
男	60	160	85	33.2031	高血压10年	1	0	0	0	0	0	0	0	0	0	138	74	46	急性非ST段抬高型下壁心肌梗塞，冠状动脉粥样硬化性心脏病，PCI术后，高血压病	1	0	0	1	0	1	1	0	1	0	1	1	1	1	0	1	0	0	0	0	0	38	49	32	30	55	2	24+24	48	2
男	60	175	65	21.2245	30年前有胃出血史	0	0	0	0	0	0	0	0	1	0	138	76	70	冠状动脉粥样硬化性心脏病，急性非ST段抬高心肌梗塞，PCI术后	1	0	0	1	0	0	1	1	0	0	1	1	1	1	0	1	0	0	0	0	0	36	51	34	30	56	3	38+28+19	85	3
女	79	160	75	29.2969	高血压20年，糖尿病10余年，2年前脑梗	1	1	0	1	0	0	0	0	0	0	136	86	85	急性非ST段抬高型心肌梗塞，PCI术后，高血压，2型糖尿病	1	0	0	0	0	0	1	1	0	0	1	1	1	1	1	1	0	0	托拉塞米	1	0	42	44	29	31	56	1	23	23	2
男	67	165	65	23.8751	高血压病史6年余	1	0	0	0	0	0	0	0	1	0	117	87	78	急性非ST段抬高型心肌梗塞	1	0	0	1	0	1	1	1		0	1	1	1	1	0	1	0	0	0	1	0	37	45	29	33	60	3	30+30+30	90	3
男	71	168	70	24.8016	糖尿病史10余年，甲亢病史10余年	1	0	0	0	0	0	0	0	0	0	117	72	40	急性ST段抬高型心肌梗塞。2型糖尿病	1	0	0	1	0	1	1	1		1	1	1	1	1	0	1	0	0	0	0	0	38	51	35	34	58	1	38	38	3
女	78	155	65.5	27.2633	房颤史2年，高血压病史20余年	1	0	0	0	0	1	1	0	0	0	130	79	82	冠心病，陈旧性心肌梗死，冠脉支架植入后状态	1	0	0	1	0	1	1	1		0	1	0	1	0	0	0	0	0	0	0	0	47	39	28	45	55	2	24+18	42	3
女	60	161	60	23.1473	高血压病史10余年，糖尿病病史10余年，10余年前腔隙性脑梗塞病史	1	1	0	0	0	1	0	0	1	0	152	86	70	急性ST段抬高型心肌梗塞	1	1	0	1	0	1	1	1		0	1	0	1	1	0	1	0	0	0	0	0	38	41	27	30	64	1	30	30	2
男	61	172	89	30.0838	高血压病史	1	0	0	0	0	0	0	0	0	0	150	70	70	急性非ST段抬高型心肌梗塞	1	0	0	0	0	0	1	1		0	1	1	1	1	0	1	0	0	0	0	0	37	50	31	30	68	0	0	0	1
男	74	160	51	19.9219		0	0	0	0	0	0	0	0	0	0	133	90	68	冠心病	1	0	0	0	0	0	1	1		0	1	1	1	1	0	0	0	0	0	0	0	39	47	29	30	60	1	13	13	2
男	79	171	72	24.623	高血压病史30余年，肺MT病史，腹主动脉瘤病史	1	0	0	0	0	0	1	1	1	0	160	70	62	冠心病，冠状动脉支架植入后状态，冠脉搭桥后状态，腹主动脉瘤（支架术后），高血压	1	0	0	0	0	0	1	1		0	1	1	1	1	0	1	0	0	1	1	0	41	50	32	30	60	1	18	18	4
男	56	165	74	27.1809	高血压病史7年余	1	0	0	0	0	0	0	0	1	1	106	74	63	急性ST段抬高型心肌梗塞，冠心病，高血压	1	0	0	0	0	0	1	1		0	1	1	1	1	0	1	0	0	0	0	0	42	48	32	30	62	1	30	30	3
男	52	178	95	29.9836	高血压病史2年余	1	0	0	0	0	0	0	0	1	0	98	66	54	急性ST段抬高型下壁心肌梗塞	1	0	0	1	0	1	1	1		0	1	1	1	1	1	1	0	0	0	0	0	45	55	34	28	60	1	32	32	3
男	53	165	72	26.4463	高血压病史5年，糖尿病病史5年	1	1	0	0	0	0	0	0	1	0	116	70	75	急性下壁心肌梗死，高血压，糖尿病	1	0	0	1	0	1	1	1		0	1	1	1	1	0	1	0	0	1	1	0	33	43	27	29	67	2	28+28	56	3
男	63	163	64	24.0882	高血压病史5年余，糖尿病史	1	1	0	1	0	0	0	0	0	0	110	87	110	急性非ST段抬高型心肌梗塞，心律失常	1	0	0	1	0	1	1	1		0	1	0	1	1	0	1	1	0	0	1	0	46	49	43	41	30	2	28+38	66	4
男	60	181	75	22.8931	肠镜结肠息肉摘除史	0	0	0	0	0	0	0	0	1	0	143	80	80	急性ST段抬高型心肌梗塞	1	1	0	1	0	1	1	1		0	1	1	1	1	0	1	0	0	0	0	0	41	54	36	31	60	1	33	33	1
女	84	148	41	18.718	高血压病史3年，血糖升高1年	1	0	0	0	0	0	0	0	0	0	105	61	80	急性心肌梗死（广泛前壁）冠心病	0	1	0	1	0	1	1	1		0	1	0	1	0	0	1	0	0	1	0	0	25	35	20	33	60	0	0	0	1
女	77	153	46	19.6506	血脂升高4年余，餐后血糖偏高	0	1	1	0	0	0	0	0	0	0	92	60	66	非ST段抬高型心肌梗死，冠心病	1	0	0	0	0	0	1	1		0	1	0	1	0	0	1	0	0	1	1	0	41	44	28	47	44	1	38	38	2
男	87	172	65	21.9713	房颤史十余年，高血压病史十余年	1	0	0	0	0	0	0	0	1	1	108	80	90	急性ST段抬高型心肌梗死，高血压	1	0	0	1	0	1	1	1		0	1	1	1	1	0	1	1	0	1	1	0	38	37	26	31	38	3	38+24+14	76	2
男	58	170	80	27.6817	高血压病史2年	1	0	0	0	0	0	0	0	1	1	141	99	78	急性非ST段抬高型心肌梗塞	1	0	0	0	0	0	1	1		0	1	1	1	1	0	1	0	0	0	0	0	43	49	33	28	61	0	0	0	2
男	94	165	56	20.5693	房颤病史5年余	0	0	0	0	0	1	0	0	0	0	120	70	86	冠心病，不稳定性心绞痛，心肌梗死，二尖瓣关闭不全，心房颤动，心功能不全	1	0	0	1	0	1	1	1		0	1	1	1	1	0	1	0	0	0	0	0	53	53	41	44	36	0	0	0	4
男	58	170	68	23.5294	高血压1年，支架植入后1月	1	0	0	0	0	1	1	0	1	1	120	79	98	冠心病，冠状动脉支架植入后状态，	1	0	0	1	0	1	1	1		0	1	1	1	0	0	0	0	0	0	0	0	35	47	30	31	58	4	12+38+33+38	121	3
男	71	176	90	29.0548	阵发性房颤病史10余年，糖尿病史5余年	0	1	0	0	0	1	0	0	0	0	120	98	98	冠心病，急性非ST段抬高型心肌梗塞	1	0	0	1	0	1	1	1		0	1	1	1	1	0	1	1	0	0	1	0	48	42	28	28	62	0	0	0	3
女	69	150	70	31.1111	糖尿病病史7年余，未服用降糖药	0	1	0	0	0	0	0	0	0	0	130	80	70	急性非ST段抬高型心梗，2型糖尿病	1	0	0	1	0	1	1	1		0	1	1	1	1	0	1	0	0	0	0	0	36	42	31	28	52	2	38+38	76	4
男	85	170	55	19.0311	高血压1年，未服药治疗	1	0	0	0	0	0	0	0	0	0	110	70	83	急性ST段抬高型心肌梗塞，高血压	1	0	0	1	0	1	1	1		0	1	0	1	1	0	1	0	0	0	1	0	40	41	30	39	39	2	24+18	42	4
男	62	160	50	19.5312	高血压病史5年余，高尿酸血症5年余	1	0	0	0	0	0	0	0	1	0	109	62	71	急性非ST段抬高型心梗	1	0	0	1	0	1	1	1		0	1	1	1	1	0	1	0	0	0	0	0	36	44	29		59	2	18+33	51	3
男	59	175	72	23.5102	糖尿病病史17年，09年开始胰岛素治疗	0	1	0	0	0	1	1	0	1	1	112	60	60	急性ST段抬高型心肌梗塞	1	0	0	1	0	1	1	1		0	1	1	1	1	0	1	0	0	0	0	0	33	47	35	30	50	4	38+38+24+14	114	3
女	78	156	65	26.7094	高血压病史8年	1	0	0	0	0	0	0	0	0	0	129	78	78	急性ST段抬高型心肌梗塞	1	0	0	1	0	1	1	1		0	1	0	1	1	0	1	0	1	1	0	0	46	54	45	42	35	1	28	28	3
男	55	180	95	29.321	糖尿病病史18年，长期胰岛素治疗，5年前行血液透析，高血压病史7年	1	1	0	0	0	0	0	0	1	1	133	75	84	急性ST段抬高型心肌梗塞	1	0	0	1	0	1	1	1		0	1	0	1	1	0	1	0	0	0	0	0	35	51	36	36	45	1	33	33	2
男	67	170	85	29.4118	高血压病史10余年	1	0	0	0	0	1	1	0	1	0	148	88	76	急性ST段抬高型心肌梗塞	1	0	0	1	0	1	1	1		0	1	1	0	1	0	1	0	0	0	1	0	36	56	44	21	43	2	38+23	61	3
男	56	168	57	20.1956	糖尿病史3余年，20年前结核病史	0	1	0	0	0	0	0	0	1	1	120	80	80	急性ST段抬高型心梗	1	0	0	1	0	1	1	1		0	1	0	1	1	0	1	0	0	0	0	0	44	45	26	26	69	1	20	20	2
男	52	170	75	25.9516	30年前因阑尾炎行阑尾切除术	0	0	0	0	0	0	0	0	1	0	110	70	80	急性ST段抬高型下壁右室心梗	1	0	0	1	0	1	1	1		0	1	0	1	1	0	1	0	0	0	0	0	37	49	34	22	58	1	30	30	3
男	58	170	70	24.2215	高血压病20余年，2型糖尿病15余年，脑梗塞史7年，	1	1	1	1	0	1	1	0	1	0	109	73	96	急性ST段抬高型心肌梗塞，高血压病，2型糖尿病	1	0	0	1	0	0	1	1	1	0	1	1	1	0	0	1	0	0	0	0	0	42	50	35	32	55	1	18	18	3
男	60	165	70	25.7117	30年前有黄疸型肝炎病史，药物治疗后好转	0	0	1	0	0	0	0	0	1	1	109	68	56	急性非ST段抬高型心肌梗塞	1	0	0	1	0	1	1	0	1	0	1	1	1	1	0	1	0	0	0	0	0	35	44	28	/	58	1	18	18	3
男	57	168	74	26.2188	2型糖尿病史3年，10余年前因胆囊结石行手术治疗	0	1	1	0	0	0	0	0	1	0	119	66	86	急性ST段抬高型心肌梗塞，2型糖尿病	1	0	0	1	0	0	1	0	1	0	1	1	1	1	0	1	0	0	0	1	0	38	45	30	/	50	2	15+28	43	3
女	61	161	53.5	20.6396	高血压病2-3年	1	0	0	0	0	0	0	0	0	0	133	74	68	急性ST段抬高型下壁心肌梗塞	1	1	0	1	0	0	1	1	0	0	1	1	0	1	0	1	0	0	0	0	0	33	45	31	28	52	2	20+20	40	2
男	78	170	80	27.6817	高血压病10余年，一周前住院诊断2型糖尿病，1年前有脑梗病史	1	1	0	1	0	0	0	0	0	0	151	89	80	急性非ST段抬高型心肌梗塞，心功能I级，高血压病，2型糖尿病	1	0	1	0	1	0	1	1	0	0	1	1	1	1	0	0	0	0	0	1	0	38	50	36	33	54	3	20+28+24	72	4
男	58	170	75	25.9516	既往有支气管扩张，2次气胸病史。	0	0	1	0	0	0	0	0	0	0	109	71	92	急性ST段抬高型心肌梗塞	1	0	0	0	0	0	1	1	0	0	1	1	1	1	0	1	0	0	1	1	0	37	46	34	33	40	1	32	32	2
女	71	157	75	30.4272	高血压病史	1	0	0	0	0	0	0	0	0	0	140	85	80	急性前壁心肌梗死，高血压病	1	0	0	0	0	1	1	0	1	0	1	1	1	1	0	1	0	0	1	1	0	36	47	32	29	50	1	18	18	3
男	46	161	55	21.2183	既往冠心病病史，2012年于外院行PCI手术，2014年行冠脉搭桥术，有高血压病史	1	0	0	0	0	0	1	0	0	0	142	80	80	急性非ST段抬高型心肌梗塞，高血压病	1	0	0	0	1	0	1	1	1	0	1	1	1	1	0	1	0	0	0	0	0	34	43	28	21	64	1	23	23	3
男	61	171	80	27.3588	有高血压病史	1	0	0	0	自诉父亲可疑因心梗猝死史	0	0	0	0	1	162	104	70	急性ST段抬高型心肌梗塞（下后壁）	1	1	0	0	0	0	1	0	1	0	1	1	1	1	0	1	0	0	0	0	0	48	54	33	25	60	3	23+23+33	79	3
男	68	171	67	22.913	既往高血压病史，2011年行冠状动脉支架植入术，术后服用拜阿司匹林、波立维，后因“胃出血”停用	1	0	0	0	0	0	1	0	0	0	112	68	75	急性ST段抬高型心肌梗塞，冠状动脉支架植入后状态，陈旧性心肌梗死，高血压病	1	0	0	0	0	0	1	1	0	0	1	1	1	1	0	1	0	0	0	0	0	46	48	33	30	58	1	33	33	3
男	64	170	60	20.7612	胃溃疡史，2017/11/27诊断2型糖尿病	0	1	0	0	0	0	0	0	1	0	97	67	63	急性ST段抬高型心肌梗塞，Ⅱ度房室传导阻滞，2型糖尿病	1	1	0	0	0	1	1	0	1	0	1	1	1	1	0	0	1	1	1	1	0	38	42	34	28	33	1	38	38	3
男	64	160	77	30.0781	高血压10年，脑梗病史7年，左手工伤，拇指食指缺失	1	0	0	1	0	0	0	0	1	0	139	68	72	冠状动脉粥样硬化性心脏病，高血压病，脑梗死个人史	1	0	0	0	0	0	1	1	0	0	1	0	1	1	1	1	0	0	0	0	0	37	40	27	35	61	3	32+12+18	62	3
男	56	170	75	25.9516	高血压病10余年，糖尿病病史10余年，2007年于仁济医院行不停跳冠状动脉旁路移植术	1	1	0	0	1	0	0	1	0	0	120	75	65	冠状动脉粥样硬化，冠状动脉搭桥术后状态，高血压，糖尿病	1	0	0	0	0	0	1	1	0	0	1	1	1	1	0	1	0	0	0	0	0	36	39	26	30	63	2	32+24	56	4
男	75	167	50	17.9282	糖尿病史20余年，脑梗病史10余年，遗留左下肢活动不利，陈旧性肺结核病史4余年	0	1	0	0	0	0	0	0	0	0	125	65	96	急性冠脉综合症，2型糖尿病，脑梗死后遗症	1	0	0	0	0	0	1	1	1	0	1	1	1	1	0	1	0	0	1	1	0	36	45	30	42	36	2	38+38	76	3
男	72	159	64	25.3155	有高血压病史30余年，糖尿病史14年，脑梗史5年，2004年行冠脉搭桥术	1	1	0	1	0	0	0	1	0	0	170	90	92	急性冠脉综合症，高血压，2型糖尿病，冠状动脉搭桥术后状态，腔隙性脑梗死	1	0	0	0	0	0	1	1	0	0	1	1	1	1	1	1	0	0	1	0	0	40	45	29	30	55	1	30	30	4
男	53	173	74	24.7252	既往有高血压病史2年，2017-11-29在中山医院门诊行胃镜检查示：慢性胃炎，十二指肠球部溃疡畸形，HP(+)	1	0	0	0	0	0	0	0	0	0	76	60	104	急性心肌梗死，急性十二指肠溃疡伴有出血，低血压休克	1	0	0	0	0	0	1	1	0	0	1	1	1	0	0	1	0	0	0	1	0	39	50	40	30	41	1	28	28	3
[truncated: 56 more columns]

## Sheet: table 3
Tirofiban	w/o tirofiban		T	Without		T	Without		T	Without		T	Without		T	Without		T	Without
N	N		N	N		0	0		1	0		1	0		38	38		60	57
N	N		N	N		0	0		1	0		0	0		34	45		48	60
N	N		N	N		0	0		1	0		0	0		38	40		69	50
N	N		N	N		0	0		0	0		0	0		34	36		62	61
N	N		N	N		0	0		0	0		0	0		37	40		59	54
N	N		N	N		0	0		0	0		0	0		38	44		59	57
N	N		N	N		0	0		0	0		0	0		42	38		66	58
N	N		N	N		0	0		0	0		0	0		45	47		56	35
N	N		N	N		0	0		0	0		0	0		38	38		61	62
N	N		N	N		1	1		0	0		1	0		38	41		57	53
R	N		N	N		1	1		0	0		0	0		39	38		52	51
N	N		N	N		1	1		0	0		0	0		42	40		35	55
N	N		B	B		0	1		0	0		0	0		40	42		54	62
N	N		N	N		0	1		0	0		0	0		35	32		42	55
N	N		N	N		0	1		0	0		0	0		40	40		50	53
N	N		N	N		0	1		0	0		0	0		34	39		58	49
N	N		B	N		0	1		0	0		1	0		49	40		40	60
N	N		N	N		0	1		0	0		0	0		40	39		65	62
N	N		N	N		0	1		0	0		0	0		45	39		38	49
N	N		N	N		0	1		0	0		0	0		40	42		42	61
N	N		N	N		0	0		0	0		0	0		41	40		60	45
N	R		N	N		0	0		0	0		0	0		33	38		50	64
N	N		N	B		0	0		0	0		0	0		40	42		32	60
N	N		N	N		0	0		0	0		0	0		54	40		30	56
N	N		N	N		0	0		0	0		1	0		36	43		45	38
N	N		N	N		0	0		0	0		0	0		35	35		60	50
N	N		N	N		0	0		0	0		0	0		39	41		67	50
N	N		N	N		0	0		0	0		0	0		37	38		54	48
N	N		N	N		0	0		0	0		0	0		36	40		55	58
N	N		N	N		0	0		0	0		0	0		40	44		62	46
R	N		N	N		0	0		0	0		0	0		34	43		58	55
N	N		B	N		0	0		0	0		0	1		41	30		43	63
N	N		N	N		0	0		0	0		0	1		37	40		50	58
N	N		N	N		0	0		0	0		0	1		42	42		57	34
N	N		N	N		0	0		0	0		0	0		42	40		40	58
N	N		N	N		0	0		0	0		1	0		42	39		59	50
N	N		N	N		0	0		0	0		0	0		40	42		62	42
N	N		N	N		0	0		0	0		0	1		41	32		60	59
N	N		N	N		0	0		0	0		0	0		37	36		37	51
N	R		N	N		0	0		0	0		0	0		38	46		53	37
N	N		N	N		0	0		0	0		0	0		39	37		50	58
N	N		N	N		0	0		0	0		1	0		43	39		54	31
N	N		N	N		0	0		0	0		0	0		42	41		57	48
N	N		N	B		0	0		0	0		0	0		46	43		59	60
N	N		B	N		0	0		0	1		0	0		34	41		60	60
N	N		N	B		0	0		0	0		0	0		38	39		55	60
N	N		N	N		0	0		0	0		0	0		39	27		58	50
N	N		N	N		0	0		0	0		0	0		36	48		55	58
N	N		N	N		0	0		0	0		0	1		41	37		64	57
N	N		N	N		0	0		0	0		0	0		32	40		35	55
N	N		N	N		0	0		0	0		1	0		41	42		48	66
N	N		N	B		0	0		0	0		0	0		40	38		48	55
N	N		B	N		0	0		0	1		1	0		42	36		52	56
N	N		N	N		0	0		0	0		0	0		38	42		62	56
N	N		N	N		0	0		0	0		0	0		44	37		50	60
N	N		N	N		0	0		0	0		0	0		41	38		50	58
N	R		N	N		0	0		0	0		0	0		37	47		59	55
N	N		B	N		0	0		0	0		1	0		31	38		58	64
N	N		N	N		0	0		0	0		1	0		36	37		64	68
N	N		N	N		0	0		0	0		0	0		45	39		62	60
N	N		N	N		0	0		0	0		0	1		43	41		45	60
N	N		N	N		0	0		0	0		0	0		44	42		48	62
N	N		B	N		0	0		0	0		0	0		43	45		49	60
N	N		N	N		0	0		0	0		0	0		35	33		40	67
N	N		B	B		0	0		0	0		0	0		39	46		43	30
N	N		B	N		0	0		0	0		0	0		39	41		46	60
N	N		N	N		0	0		0	0		0	0		38	25		50	60
N	N		N	N		0	0		0	0		0	0		36	41		59	44
N	N		N	N		0	0		0	0		0	1		36	38		64	38
N	R		N	N		0	0		0	0		0	0		40	43		42	61
N	N		N	N		0	0		0	0		0	0		46	53		53	36
N	N		N	N		0	0		0	0		0	0		37	35		50	58
N	N		N	N		0	0		0	0		0	0		35	48		60	62
N	N		N	N		0	0		0	0		0	0		41	36		46	52
N	N		N	N		0	0		0	0		0	0		50	40		41	39
N	N		N	N		0	0		0	0		0	0		43	36		50	59
N	N		N	N		0	0		0	0		0	1		40	33		57	50
N	N		N	N		0	0		0	1		0	1		37	46		50	35
N	R		N	N		0	0		0	1		0	1		46	35		42	45
N	N		N	N		0	0		0	0		0	0		40	36		50	43
N	N		N	N		0	0		0	0		1	0		45	44		42	69
N	N		N	N		0	0		0	0		0	0		43	37		50	58
N	N		N	N		0	0		0	0		0	0		42	42		36	55
N	N		N	N		0	0		0	0		1	0		40	35		60	58
N	N		N	N		0	0		0	0		0	0		35	38		58	50
N	N		N	N		0	0		0	0		0	0		35	33		58	52
N	N		N	N		0	0		0	0		1	0		38	38		66	54
N	N		N	N		0	0		0	1		0	0		42	37		52	40
R	R		N	N		0	0		0	0		0	1		38	36		60	50
N	N		N	N		0	0		0	0		0	0		47	34		54	64
N	N		N	B		0	0		0	0		0	0		43	48		50	60
N	N		N	N		0	0		0	0		0	0		39	46		49	58
N	N		N	N		0	0		0	0		0	0		40	38		46	33
N	N		N	N		0	0		0	0		0	0		38	37		60	61
N	N		B	N		0	0		0	0		0	1		35	36		63	63
N	N		N	N		0	0		0	0		0	0		38	36		55	36
N	N		N	N		0	0		0	0		0	0		35	40		52	55
N	N		N	N		0	0		0	0		0	0		38	39		53	41
restenosis			Bleeding			3–5 times normal	(75-125)		6 upper times normal	(upper 126)		abnormal Q wave			left atrial dm			LVEF

## Sheet: table 4
MACE(tirofiban）	＞65y	eGFR	AA IPA	ADP IPA	Novel P2Y12 antagonist	three vessels		MACE(w/o tirofiban）	＞65y	eGFR	AA IPA	ADP IPA	Novel P2Y12 antagonist	three vessels
N	78	65	94.7	78.2	0	1		N	75	83	57.5	80.4	1	2
R	65	78	61.7074	87.7127	0	2		N	81	71	83.1	57.1	0	1
R	72	83	88.4	73.3	0	2		N	67	61	79.1	69.1	0	2
N	55	80	93.8	95.8	0	1		N	61	100	78.3	82.9	1	0
N	58	100	80.1	81.2	0	3		N	52	105	13.4	97.6	0	0
N	55	80	81.2569	66.0303	1	2		N	51	104	77.3	45.9	0	2
R	66	76	17.0456	0.0890265	1	1		N	58	80	55.9	52.4	0	1
N	81	66	89	76.6	0	2		N	64	76	82.3	63.4	1	3
N	75	54	100	100	0	3		N	44	100	84.6	71	0	2
N	70	97	95.3	82.3	1	3		N	70	87	23.9	64.1	0	2
R	67	97	96.3	68	0	1		N	82	102	74	84.3	0	3
N	73	86	27.2	53.9	0	2		N	73	90	72.4	81.3	0	2
N	51	106	95.5	91.5	1	3		N	73	59	46.2	58.9	0	1
N	63	98	86.3	94.3	1	1		R	58	73	60.2	29.3	0	2
N	63	100	64.1	50.5	0	4		N	62	105	81.7	33.9	1	2
N	57	93	96.2	98	1	3		N	61	96	0	0	0	1
N	48	106	86.9	94.9	0	1		N	69	83	17	55.5	0	2
N	55	88	92.5717	73.5488	0	2		N	62	94	62.4	83.2	0	1
N	84	62	81.3	83.7	0	4		N	41	103	34.9	79.3	0	1
N	72	91	27.3122	0.253597	0	4		N	73	99	80	30.5	0	1
N	82	42	96	68.5	1	4		N	65	105	9.1	93	1	2
R	61	66	27.5938	13.6834	1	3		S	69	48	100	51.3	0	3
N	48	99	66.4128	48.6894	1	1		N	70	95	54.4	64.1	0	3
N	71	67	31.849	74.5212	0	4		N	69	83	100	52.4	0	2
N	71	90	72.0816	18.6	0	4		N	80	55	10.4	91	0	2
N	73	66	76.323	65.4414	1	3		N	54	120	94.7	61.8	0	1
R	66	98	19.0264	5.69239	1	3		N	77	86	94.3	72	0	2
N	77	99	52.2733	46.8896	1	3		N	68	90	100	29.8	0	2
N	66	87	23.0138	98.2365	0	3		N	65	105	56.5	62.6	0
R	67	46	95.4218	94.9707	0	3		N	79	82	64.0544	64.7938	0	1
R	63	98	8.2	92.6	0	4		N	72	68	93.7	34.2	0	2
N	55	113	68.9778	77.3636	0	3		N	42	110	69.0452	61.5351	0	1
N	72	33	98.8	75	0	3		N	68	94	71.6	89.9	0	3
N	73	77	90.4	66.4	0	3		N	59	97	95.6	52.3	0	3
R	45	105	73.1	31.5	0	2		N	78	87	76	46.9	0	3
N	68	93	89.6	88.2	0	1		N	76	58	10.8384	21.0406	0	1
N	71	67	98.5	97.4	0	3		R	76	49	22.6631	25.4226	0	1
N	40	104	81.989	70.0551	0	3		N	64	63	13.5738	21.1423	1	2
N	28	78	22.8094	26.7723	0			N	65	87	46.6	42.6	1	3
N	43	78	52.6587	50.4216	1	2		R	80	22	87.8	9.2	0	2
N	68	91	2.32585	20.7409	1	4		N	54	111	40.2	81.5	0	3
N	60	98	36.5	83.9	0	4		N	67	100	75.2	64.8	0	1
N	50	106	77.9909	70.7825	0	1		N	65	37	66.8	23.5	0	1
N	53	99	78.7669	68.3917	0	3		N	59	89	11.8	36.1	1	3
N	51	67	98.1753	64.2587	0	3		N	52	111	24.4197	20.4393	0	2
N	54	90	14.6602	53.7761	0	3		N	51	98	62.2236	65.6507	1	2
N	81	66	34.3436	91.6	0	3		R	63	97	77.4259	98.4703	0	3
N	56	98	56.1	74	0	3		N	49	86	82.1497	69.5494	0	3
N	72	99	80.0313	62.8343	0	3		N	76	77	1.01604	25.9	1	2
N	73	87	74.1476	75.6151	0	3		N	44	86	12.1315	7.21665	1	2
N	70	79	10.4808	32.6183	0	4		N	38	120	15.6501	88.3	1	2
N	60	64	100	100	0	1		N	60	88	17.6726	15.4624	1	2
N	62	98	98.7	79.8	0	3		N	60	94	6.00131	27.7701	0	3
N	79	86	100	97.3	0	0		R	79	86	60.5257	77.8053	0	2
N	79	83	100	88.7	1	2		N	67	49	65.6214	76.6605	0	3
N	83	52	100	100	0	2		N	71	63	66.2	70.2	0	3
N	81	48	100	94.9	0	2		R	78	87	22.1551	16.296	0	3
N	67	89	100	54.8	0	1		N	60	22	17.5963	24.1898	0	2
N	68	98	100	91	1	3		N	61	111	12.5134	24.8611	0	1
N	61	73	100	99.6	1	2		N	74	100	72.4114	42.2351	0	2
N	61	92	100	87.2	0	2		N	79	37	78.601	68.8095	0	1
N	85	47	100	84.4	0	2		N	56	89	74.7745	74.0031	0	3
N	76	68	98.1	99.8	1	3		R	52	111	74.9469	79.3957	0	3
N	56	96	92.8	95.6	0	1		N	53	92	80.3436	68.1714	0	3
N	60	90	98.5	99.8	0	1		N	63	74	65.0707	60.256	0	1
N	62	87	100	100	0	3		N	60	117	7.97153	17.4531	0	1
N	79	35	83.5	100	0	3		R	84	98	28.2418	19.9824	0	1
N	68	77	100	93.8	1	2		N	77	109	34.9531	43.7801	0	2
N	54	104	94.7	98.4	0	1		N	87	81	37.3526	33.9581	0	2
N	50	110	82.3	96.9	1	1		R	58	91	47.9337	43.0083	0	2
N	66	90	92.2	80.6	0	3		R	94	97	70.4	69.5	0	1
N	69	89	100	100	0	3		N	58	98	87.0372	78.5412	0	3
R	39	93	93.2692	78.7513	1	3		N	71	83	87.6184	73.6414	0	3
N	52	101	95.7009	86.2394	0	3		N	69	96	70.6	16.7	0	1
N	61	60	99.0577	93.6894	0	3		N	85	111	13.9735	86.4	0	1
N	54	75	90.5	87.4	1	4		N	62	100	31.0071	30.6731	0	3
N	68	90	88.3	92.2	1	3		N	59	37	84.8	64	0	3
N	80	24	98.8684	96.9553	0	4		N	78	89	8.43349	29.6847	0	3
N	71	57	93	93.9	1	2		R	55	111	11.4773	27.3849	0	2
N	74	60	100	100	0	4		N	67	92	71.7	82.1	0	3
N	81	43	94.9	100	0	2		N	56	87	63.4972	47.5939	0	2
N	67	92	91.6	89.6	1	3		R	52	95	79.6471	0.457685	0	3
N	46	74	94	88.8	0	3		N	58	113	88	66.1	0	3
N	49	117	99.1	54.6	0	3		N	60	88	23.9447	12.3506	1	3
N	51	89	96.2	99.1	0	0		N	57	87	25.081	21.262	1	3
N	51	109	96.2	99.1	0	0		N	61	70	20.1342	36.9872	0	2
N	75	81	100	96.2	0	3		N	78	88	25.6555	30.1375	0	1
N	72	91	99.1	95.5	0	1		N	58	101	55.3542	7.12185	0	2
N	62	97	83.5277	88.9847	1	2		R	71	82	50.8288	86.2468	1	3
N	65	98	82.6773	99.9767	0	2		N	46	105	20.8699	83.4391	0	3
N	63	83	88.6	58.1	0	3		N	61	94	42.8015	7.06754	1	3
N	50	96	88	99.6	1	4		N	68	77	38.0698	61.0231	0	3
S	57	73	86.5	74.2	0	2		S	64	95	69.0595	69.0808	1	3
N	69	62	98.7	72	0	1		N	64	78	38.1528	17.2264	0	3
N	66	94	86.2	72.5	0	3		R	56	105	53.7619	78.8925	0	1
N	61	83	79.4	76.8	0	2		R	75	48	22.1858	76.7	0	3
N	73	83	74.8364	90.1477	1	2		N	72	94	98.1974	62.9977	0	1
N	54	99	87.6326	86.7148	0	2		N	53	36	67.3132	89.1123	0	3

## Sheet: table1
T	Without			T	Without	男1女2			T	Without		T	Without		T	Without		T	Without		T	Without		T	Without		T	Without		T	Without		T	Without		T	Without		T	Without		T	Without		T	Without		T	Without
78	75			1	1				20.0617	25.9516		0	1		0	1		0	0		1	0		0	0		55	45		65	83		10	6.13		297	165		0	1		1	0		0	1		1	1
65	81			1	2				23.3887	23.2335		1	1		0	0		0	0		1	0		0	0		27	12		78	71		0.101	0.803		10	21		1	1		1	1		0	0		1	1
72	67			1	1				23.0518	23.6614		0	1		0	1		0	0		0	1		0	0		68	34		83	61		10	0.01		342	56		1	1		1	1		0	0		1	1
55	61			1	2				23.6295	24.3418		1	0		0	0		0	0		1	0		0	0		14	28		80	100		0.263	0.153		13	20		0	1		1	0		0	1		1	1
58	52			1	2				21.2245	22.0317		1	1		1	0		0	0		1	0		0	0		50	13		100	105		2.88	0.492		17	55		1	1		1	1		0	0		1	1
55	51			1	1				27.7177	25.5102		0	1		0	0		0	0		1	1		0	1		42	458		80	104		1.39	3.2		169	44		1	1		0	1		1	0		1	1
66	58			1	1				23.3887	26.9896		0	1		0	0		0	0		0	1		0	1		49	13		76	80		1.83	0.324		49	12		0	1		0	1		1	0		1	1
81	64			1	1				19.257	25.6055		0	0		0	0		0	0		1	1		1	0		18	11		66	76		0.418	0.151		39	12		1	1		1	0		0	1		1	1
75	44			1	1				24.4898	30.478		1	1		0	0		0	0		1	1		1	0		18	54		54	100		1.85	0.288		125	37		1	1		1	1		0	0		1	1
70	70			2	1				22.7694	22.0386		0	1		1	0		0	0		0	1		0	1		34	32		97	87		3.85	0.857		54	26		1	1		0	1		1	0		1	1
67	82			2	1				23.833	22.0386		1	1		0	1		0	0		0	1		0	0		65	5		97	102		0.039	10		11	14		1	0		1	1		0	0		1	1
73	73			1	2				25.3906	24.7676		0	1		0	1		0	0		0	0		0	0		54	27		86	90		5.87	2.41		386	64		1	1		1	1		0	0		1	1
51	73			1	1				24.4473	23.8751		1	1		0	0		0	0		1	0		0	0		13	35		106	59		0.942	0.094		44	11		1	1		0	1		1	0		1	1
63	58			1	2				24.2215	22.0386		0	1		1	0		0	0		1	0		1	0		28	69		98	73		7.040	0.093		177	12		1	0		0	1		1	0		1	1
63	62			2	1				18.662	24.6914		0	1		1	1		0	0		0	0		0	0		30	28		100	105		3.500	0.705		176	22		1	1		1	0		0	1		1	1
57	61			1	1				27.7177	21.9136		1	1		0	1		0	0		1	0		1	0		20	50		93	96		0.460	2.15		23	13		1	1		0	1		1	0		1	1
48	69			1	1				22.9819	20.2812		1	1		0	1		0	0		1	1		0	1		33	32		106	83		0.245	0.42		15	61		1	0		1	1		0	0		1	1
55	62			1	1				26.1224	19.721		1	0		0	0		0	0		1	0		1	0		18	35		88	94		0.068	1.02		17	26		1	1		1	1		0	0		1	1
84	41			1	1				23.1834	26.7755		1	0		0	0		0	0		0	1		0	1		45	60		62	103		2.61	1.64		138	16		1	1		1	1		0	0		1	1
72	73			1	2				23.6713	19.5312		0	1		0	0		0	0		1	0		1	0		36	11		91	99		2.120	0.338		218	21		1	1		1	1		0	0		1	1
82	65			1	1				30.1103	23.0518		1	0		1	0		0	0		0	1		0	0		22	57		42	105		0.870	0.815		53	7		1	0		0	0		1	1		1	1
61	69			2	1				23.4375	27.5482		1	0		1	0		1	0		0	1		0	0		30	17		66	48		1.47	0.106		22	10		1	1		0	1		1	0		1	1
48	70			1	1				24.8016	25.6489		0	0		0	1		0	0		1	1		0	0		43	31		99	95		1.06	0.49		13	9		1	1		0	1		1	0		1	1
71	69			1	1				23.1206	24.3025		1	1		0	0		0	0		0	0		0	0		94	9		67	83		10	1.1		1168	68		1	1		1	1		0	0		1	1
71	80			1	1				27.0416	22.0932		1	1		0	1		0	0		1	0		1	0		87	32		90	55		10	10		955	255		1	1		1	1		0	0		1	1
73	54			1	1				24.4646	20.0474		1	0		0	0		0	0		0	1		0	1		33	35		66	120		3.16	7.68		33	29		1	1		0	1		1	0		1	1
66	77			1	2				22.7204	22.8928		0	1		0	1		0	0		0	0		0	0		30	73		98	86		0.766	10		145	293		1	1		0	1		1	0		1	1
77	68			1	1				24.5089	24.093		1	0		1	0		0	0		0	0		0	0		54	31		99	90		2.85	1.47		216	15		1	1		0	1		1	0		0	0
66	65			1	1				22.9854	25.9909		1	0		0	0		1	0		1	1		0	0		32	25		87	105		0.562	4.76		68	30		1	1		1	1		0	0		1	1
67	79			1	1				22.8571	23.8751		1	1		0	1		0	0		1	0		1	0		64	31		46	82		0.513	0.106		9	11		1	1		1	1		0	0		1	1
63	72			1	1				23.5102	20.5693		0	1		0	1		0	0		0	1		0	0		21	12		98	68		0.604	0.024		114	16		1	1		1	1		0	0		1	1
55	42			1	1				30.8248	28.7105		0	1		0	1		0	1		1	1		0	0		72	29		113	110		0.586	1.800		10	89		1	1		1	1		0	0		1	1
72	68			1	1				25.0995	27.6817		1	1		1	0		0	0		1	1		0	0		45	54		33	94		9.23	10		416	400		1	0		1	1		0	0		1	1
73	59			2	2				23.634	22.719		1	0		0	0		0	0		0	0		0	0		52	18		77	97		1.56	0.232		97	22		1	1		1	1		0	0		1	1
45	78			1	2				30.0712	25.6369		0	1		0	0		0	0		1	0		0	0		164	44		105	87		10	2.47		249	221		1	1		1	1		0	0		1	1
68	76			1	1				23.3844	25.9516		0	1		0	1		0	0		1	0		0	0		328	42		93	58		9.48	1.73		479	42		0	1		1	1		0	0		1	1
71	76			1	1				24.5675	25.7117		1	1		0	1		0	0		0	0		0	0		42	42		67	49		0.011	1.73		12	53		1	1		1	1		0	0		1	1
40	64			1	1				31.4627	25.0135		1	1		0	0		0	0		0	1		0	1		42	43		104	63		0.65	0.006		44	263		1	1		0	0		0	1		1	1
28	65			1	1				23.6614	20.7612		0	1		0	1		0	0		0	1		0	0		82	32		78	87		10	3.97		648	81		1	1		1	0		0	1		1	1
43	80			1	2				23.8281	28.9062		0	1		0	0		0	0		1	0		0	0		53	11		78	22		2.17	0.061		359	12		0	1		0	1		1	0		1	1
68	54			1	1				22.6003	26.9388		1	1		0	0		0	0		0	1		0	1		86	46		91	111		9.73	10		464	374		1	1		0	1		1	0		1	1
60	67			1	1				23.1405	26.6728		1	1		0	1		1	0		1	0		1	0		42	17		98	100		1.71	0.909		241	40		0	1		1	1		0	0		1	1
50	65			1	1				31.9922	27.0416		1	1		1	1		1	0		1	1		1	0		35	70		106	37		10	10		203	305		1	1		1	1		0	0		1	1
53	59			1	1				29.4118	39.0625		0	1		0	0		0	0		1	0		0	0		77	22		99	89		10	0.42		279	42		1	1		1	0		0	1		1	1
51	52			1	2				22.4913	28.0404		1	0		1	0		0	0		0	0		0	0		31	33		67	111		10	0.595		273	148		1	1		1	1		0	0		1	1
54	51			1	1				27.5482	24.7934		1	1		0	0		0	0		1	1		1	0		35	23		90	98		2.38	0.261		204	44		1	1		1	0		0	1		1	1
81	63			1	2				23.1405	20.7031		0	1		1	1		0	1		0	0		0	0		18	43		66	97		0.73	2.55		18	35		1	1		1	1		0	0		1	1
56	49			1	1				23.2912	25.0593		1	1		0	1		0	0		0	1		0	0		40	58		98	86		6.26	1.3		111	47		1	1		1	1		0	0		1	1
72	76			2	1				26.7094	21.1073		1	0		1	0		0	0		0	0		0	0		12	12		99	77		0.041	0.027		75	7		1	1		1	0		0	1		1	1
73	44			1	1				21.4844	31.8878		1	1		0	1		0	0		0	1		0	1		159	64		87	86		10	4.65		69	100		1	1		1	0		0	1		1	1
70	38			1	1				24.9135	26.8544		0	0		0	0		0	0		1	1		0	0		56	48		79	120		3.47	1.3		55	79		1	1		1	0		0	1		1	1
60	60			1	1				27.6361	33.2031		1	1		0	0		1	0		0	0		0	0		13	34		64	88		0.495	0.517		12	144		1	1		1	0		0	1		1	1
62	60			1	1				18.6851	21.2245		0	0		0	0		0	0		1	1		0	0		16	26		98	94		0.367	1.7		41	15		1	1		1	1		0	0		1	1
79	79			1	2				21.4844	29.2969		0	1		0	1		0	0		0	0		0	0		27	13		86	86		0.087	0.109		14	20		0	1		1	1		0	0		1	1
79	67			1	1				24.6548	23.8751		1	1		0	0		0	0		0	1		0	0		20	15		83	49		4.19	0.416		15	95		1	1		0	1		1	0		1	1
83	71			2	1				21.0937	24.8016		0	1		1	0		0	0		0	0		0	0		99	29		52	63		10	0.106		336	25		1	1		1	1		0	0		1	1
81	78			1	2				22.0386	27.2633		1	1		0	0		0	0		1	0		1	0		58	16		48	87		10	0.017		280	17		1	1		1	1		0	0		1	1
67	60			2	2				20.83	23.1473		0	1		0	1		1	0		0	1		0	0		13	36		89	22		0.481	0.378		12	29		1	1		1	1		0	0		1	1
68	61			1	1				21.6333	30.0838		1	1		1	0		0	0		1	0		0	0		37	38		98	111		3.27	0.327		149	62		1	1		0	1		1	0		1	1
61	74			1	1				28.3447	19.9219		1	0		0	0		0	0		1	0		1	0		41	14		73	100		10	0.017		285	8		1	1		0	1		1	0		1	1
61	79			1	1				28.2828	24.623		0	1		1	0		0	0		1	1		1	0		51	25		92	37		3.37	0.042		222	11		1	1		1	1		0	0		1	1
85	56			2	1				22.3133	27.1809		1	1		1	0		0	0		0	1		0	1		10	63		47	89		0.579	4.3		33	217		1	1		1	1		0	0		1	1
76	52			1	1				24.8163	29.9836		0	1		1	0		0	0		0	1		0	0		12	60		68	111		1.08	10		13	648		1	1		0	1		1	0		1	1
56	53			1	1				20.3816	26.4463		0	1		1	1		0	0		1	1		1	0		38	46		96	92		10	0.628		440	70		1	1		1	1		0	0		1	1
60	63			1	1				26.8923	24.0882		1	1		1	1		0	0		1	0		0	0		61	42		90	74		10	4.68		210	40		1	1		1	1		0	0		1	1
62	60			1	1				18.424	22.8931		1	0		0	0		0	0		1	1		0	0		95	61		87	117		0.65	7.47		11	230		1	1		1	1		0	0		1	1
79	84			1	2				19.79	18.718		1	1		0	0		0	0		0	0		0	0		10	54		35	98		6.78	0.08		11	25		1	1		1	1		0	0		1	1
68	77			1	2				25.7276	19.6506		0	0		1	1		0	1		1	0		0	0		25	35		77	109		0.016	1.3		10	58		1	1		0	1		1	0		1	1
54	87			1	1				24.2215	21.9713		1	1		0	0		0	0		0	1		0	1		98	34		104	81		10	10		269	526		1	1		1	1		0	0		1	1
50	58			1	1				25.3515	27.6817		1	1		0	0		0	0		1	1		0	1		95	25		110	91		10	0.543		1598	38		1	1		0	1		1	0		1	1
66	94			1	1				23.6713	20.5693		1	0		0	0		0	0		1	0		1	0		59	24		90	97		10	0.219		264	14		1	1		1	1		0	0		1	1
69	58			1	1				26.2596	23.5294		1	1		1	0		0	0		0	1		0	1		12	21		89	98		0.081	0.015		12	14		1	1		1	1		0	0		1	1
39	71			1	1				23.0104	29.0548		0	0		0	1		0	0		0	0		0	0		28	27		93	83		1.16	1.82		223	77		1	1		0	1		1	0		1	1
52	69			1	2				31.6158	31.1111		1	0		1	1		0	0		1	0		1	0		51	17		101	96		10	2.48		350	183		1	1		1	1		0	0		1	1
61	85			1	1				26.0375	19.0311		1	1		1	0		0	0		0	0		0	0		30	13		60	111		0.846	1.86		19	40		1	1		1	1		0	0		1	1
54	62			1	1				24.9135	19.5312		1	1		1	0		0	0		1	1		0	0		37	18		75	100		0.067	2.23		22	51		1	1		0	1		1	0		1	1
68	59			1	1				23.6614	23.5102		1	0		1	1		0	0		1	1		1	1		50	8		90	37		2.24	0.306		149	11		1	1		0	1		1	0		1	1
80	78			2	2				26.6667	26.7094		1	1		1	0		1	0		0	0		0	0		14	54		24	89		0.786	10		18	632		1	1		1	1		0	0		1	1
71	55			1	1				19.1327	29.321		0	1		0	1		0	0		0	1		0	1		127	12		57	111		10	6.14		595	165		1	1		0	1		1	0		1	1
74	67			1	1				20.83	29.4118		1	1		0	0		0	0		1	1		0	0		39	18		60	92		10	2.97		186	20		1	1		1	1		0	0		1	1
81	56			2	1				22.6003	20.1956		1	0		1	1		0	0		0	1		0	1		15	58		43	87		4.08	3.78		19	127		1	1		1	1		0	0		1	1
67	52			2	1				23.0112	25.9516		0	0		0	0		0	0		0	1		0	0		41	97		92	95		1.45	0.466		299	14		1	1		0	1		1	0		1	1
46	58			1	1				24.8016	24.2215		0	1		0	1		0	1		1	1		0	0		16	38		74	113		1.06	10		17	572		1	1		1	1		0	0		1	1
49	60			1	1				24.2123	25.7117		0	0		1	0		0	1		1	1		0	1		37	51		117	88		2.01	2.62		26	353		1	1		1	0		0	1		1	1
51	57			2	1				23.8751	26.2188		1	0		0	1		0	1		0	1		0	0		21	35		89	87		0.118	2.38		10	13		1	1		1	0		0	1		1	1
51	61			2	2				23.8751	20.6396		1	1		0	0		0	0		0	0		0	0		21	13		109	70		0.118	1.49		10	20		1	1		1	1		0	0		1	1
75	78			1	1				24.2215	27.6817		1	1		0	1		0	0		1	0		1	0		13	26		81	88		1.42	0.23		41	29		1	1		1	1		0	0		1	1
72	58			1	1				25.6055	25.9516		0	0		1	0		0	1		0	0		0	0		24	105		91	101		855.2	10		20	652		1	1		1	1		0	0		1	1
62	71			1	2				25.3444	30.4272		0	1		0	0		0	0		1	0		0	0		31	32		97	82		0.937	1.07		83	141		1	1		0	0		1	1		1	1
65	46			1	1				27.0416	21.2183		0	1		0	0		0	0		0	0		0	0		32	47		98	105		0.246	5.06		25	155		1	1		1	1		0	0		1	1
63	61			1	1				26.2596	27.3588		1	1		0	0		1	0		1	0		1	1		23	56		83	94		0.803	2.23		46	27		1	1		1	0		0	1		1	1
50	68			1	1				27.968	22.913		1	1		0	0		1	0		0	0		0	0		58	22		96	77		0.197	0.148		24	24		1	1		0	1		1	0		1	1
57	64			1	1				26.5118	20.7612		1	0		0	1		0	0		1	1		0	0		15	280		73	95		0.451	3.79		16	25		1	1		1	0		0	1		1	1
69	64			1	1				20.3383	30.0781		0	1		0	0		0	0		1	1		0	0		68	21		62	78		0.009	0.008		14	15		1	1		1	1		0	0		1	1
66	56			2	1				27.3437	25.9516		0	1		0	1		0	0		0	0		0	0		37	15		94	105		2.85	0.041		255	13		1	1		1	1		0	0		1	1
61	75			1	1				27.993	17.9282		0	0		0	1		0	0		0	0		0	0		135	46		83	48		3.52	2.19		275	21		1	1		1	1		0	0		1	1
73	72			1	1				23.6336	25.3155		0	1		0	1		1	0		0	0		0	0		36	53		83	94		9.21	0.415		154	10		1	1		0	1		1	0		1	1
54	53			1	1				24.2215	24.7252		0	1		0	0		0	0		1	0		0	0		73	64		99	36		10	0.46		365	21		1	1		1	1		0	0		1	1
age	0.589			gender	0.268				BMI	0.31		Hypertension	0.053		DM	0.175		hyperlipid	0.446		smoking	0.668		alcohol	0.718		ALT	0.398		eGFR	0.219		cTnT	0.249		CK-MB	0.01		aspirin	0.551		clopidogrel	0.066		ticagrelor	0.092		statins	1
64.0（11.4）	64.8（11.0）								24.4（3.6）	24.9（3.6）																	47.6（42.1）	41.7（52.8）		82.6（19.2）	86.2（21.4）		12.5（86.1）	2.4（3.2）		172.7（244.7）	97.7（147.4）
平均值（标准差）

## Sheet: table 2
T	Without		T	Without		T	Without		T	Without		T	Without		T	Without		T	Without		T	Without		T	Without		T	Without		T	Without		T	Without		T	Without
1	0		0	0		0	1		0	0		7500	8750		1	1		38	28		1	2		0.01	4.11		78	54		3.9	0.8		6.5	6		N	N
1	1		0	0		0	0		0	0		8000	7500		1	1		33	38		2	1		0.107	0.652		16	98		8.7	9.7		7	8		R	N
1	0		1	0		1	1		1	0		8750	8750		1	1		13	38		2	2		4.7	3.92		73	67		8.9	1.8		4.5	9		R	N
1	0		0	0		0	0		0	0		2500	2500		1	0		28	0		1	0		0.517	0.112		22	17		2.8	8.3		8	8.5		N	N
0	0		0	0		1	0		0	0		7500	5000		1	0		28	0		3	0		0.278	1.23		8	57		4.6	0.2		8	5		N	N
0	0		0	0		1	1		0	0		8750	8750		2	1		50	38		2	2		0.457	2.55		10	38		1.7	168.8		8	10		N	N
1	0		0	0		0	1		0	0		7500	6250		2	1		60	38		1	1		0.559	0.341		9	15		46.5	4.7		7	9		R	N
0	0		0	1		1	0		0	0		7500	15000		1	1		29	29		2	3		1.95	0.245		74	18		2.9	2.4		8	8		N	N
0	0		0	0		1	1		0	0		10000	8500		2	2		62	72		3	2		4.24	2.47		124	75		22.6	3.3		8	15		N	N
1	0		0	1		0	1		0	0		5500	7500		2	2		70	51		3	2		4.08	0.34		39	13		13.9	221		1.5	10		N	N
1	1		0	0		0	0		0	0		5500	7500		2	1		42	23		1	3		2.83	10		15	183		1.1	9.4		9	8		R	N
0	1		0	1		1	0		0	0		6250	7500		2	2		48	48		2	2		0.01	2.85		18	27		12.7	7.9		10	5		N	N
0	0		0	0		1	1		0	0		8750	7500		2	2		51	54		3	1		0.956	0.078		22	14		6.3	2.1		7	10		N	N
1	1		0	0		0	0		0	0		875	0		1	1		23	30		1	2		4.010	0.034		22	10		5.3	12.6		14	10		N	R
0	0		0	0		1	0		0	0		5000	10000		1	2		33	44		4	2		0.420	0.562		30	22		16.8	44.7		7	10		N	N
0	0		0	0		1	0		0	0		9000	2500		1	0		38	0		3	1		0.662	0.939		18	9		9.2	126.5		10	2		N	N
1	0		1	0		1	1		1	0		2500	2500		3	2		38	61		1	2		0.073	0.293		16	7		30.2	5.9		23	10		N	N
1	0		0	0		0	0		0	0		10000	2500		2	0		61	0		2	1		0.144	0.78		22	10		1.1	5.1		22	4.5		N	N
1	0		0	0		0	1		0	0		6250	10000		2	1		58	36		4	1		6.790	0.787		19	13		1.0	4.2		11	8		N	N
0	1		0	0		1	0		0	0		7000	7500		1	1		38	24		4	1		2.650	0.505		49	22		1.3	1.5		3	4		N	N
1	1		1	0		0	0		1	0		8750	7000		3	1		103	18		4	2		0.847	0.568		25	78		32.0	7.1		7	9		N	N
1	0		0	0		0	0		0	0		6250	10000		2	1		56	132		3	3		1.21	0.43		18	23		32.4	4.4		8	6		R	R
1	0		0	0		0	1		0	0		7500	7500		1	1		38	14		1	3		0.456	0.252		16	14		30.3	17		7	17		N	N
0	0		0	0		1	0		0	0		10000	7700		2	2		72	56		4	2		0.01	6.13		12	132		5.1	30		22	8		N	N
1	0		1	0		1	0		0	0		8750	7500		2	2		36	41		4	2		6.95	10		30	173		12.3	1.8		8	8		N	N
1	1		0	0		0	0		0	0		7500	6250		1	1		24	18		3	1		0.987	2.21		35	32		23.7	5.2		11	7		N	N
0	0		0	0		1	0		0	0		7500	6250		2	2		58	46		3	2		1.67	8.98		23	83		45.2	2		8	7		R	N
0	0		1	0		1	0		0	0		7000	2500		1	0		24	0		3	2		3.18	1.34		51	35		3.8	44.7		5	10		N	N
1	0		0	1		0	0		0	0		6250	8750		1	1		38	78		3			2.46	4.41		18	115		7.4	7.4		7	4		N	N
0	0		1	0		0	0		0	1		6250	10000		1	1		38	74		3	1		0.309	0.389		12	23		69	51.7		9	15		R	N
0	1		1	0		0	0		0	0		5500	7500		1	1		24	38		4	2		6.79	0.801		23	90		0.1	1.2		7	7		R	N
0	0		1	1		0	0		0	0		7500	9375		1	1		38	92		3	1		0.419	2.580		10	53		45.7	3.2		10	9		N	N
0	1		1	0		1	0		0	0		6250	0		2	1		56	29		3	3		9.7	5.31		36	67		27.7	0.7		5	9		N	N
0	0		0	0		1	1		0	0		6250	6250		2	0		51			3	3		2.42	0.507		29	29		3.6	5		9	9		N	N
1	0		1	1		1	0		0	0		10000	7500		2	1		61	23		2	3		2.47	3.53		61	56		6.4	4		10	7		R	N
1	0		0	1		0	0		0	1		8750	7500		2	1		44	98		1	1		7.97	1.69		32	125		1.7	63.8		8	6.5		N	N
1	0		1	1		0	0		0	1		9000	7500		3	1		76	60		3	1		0.257	1.66		13	16		1.5	63.8		18	4		N	R
0	1		0	0		1	0		0	0		10000	7500		1	1		24	18		3	2		1.78	1.01		27	123		2.6	11.1		7	7		N	N
1	0		0	1		0	0		0	0		8750	6500		3	1		60	23			3		0.632	1.71		10	15		11.1	30.5		8	9		N	N
0	0		1	0		0	0		0	0		8750	7500		1	2		38	46		2	2		3.62	0.048		27	19		9.3	4.1		6	11.5		N	R
1	1		0	1		0	0		0	0		7500	10000		1	2		18	53		4	3		3.4	2.558		29	102		2.4	4.2		9	15		N	N
1	0		0	0		0	0		0	0		7500	8750		1	1		18			4	1		0.365	0.542		16	48		16.3	2.1		10	15		N	N
1	0		0	0		0	1		0	0		10000	8000		1	1		28	38		1	1		0.787	7.93		13	38		2.6	10.6		9	5.5		N	N
0	1		0	0		1	0		0	0		10000	10000		1	1		20	38		3	3		2.05	1.49		34	14		11.3	12.3		7	7		N	N
1	1		0	0		0	0		0	0		6500	10000		1	1		30	23		3	2		3.33	1.62		11	23		0.5	6.8		7	7.5		N	N
1	0		0	0		1	0		0	0		7500	8750		3	2		78	56		3	2		3.7	0.995		33	14		5.4	6.4		18	3		N	N
1	0		1	1		0	1		0	0		7500	6250		3	2		64	47		3	3		0.719	0.396		17	13		9.2	88.3		16	7.5		N	R
1	0		0	0		0	1		0	0		8750	12500		1	1		20	94		3	3		3.72	0.983		32	16		25.4	19.4		10	20		N	N
1	0		1	0		1	0		1	0		10000	8750		1	2		38	66		3	2		1.07	0.012		32	123		22.8	4.3		9	6		N	N
0	1		0	0		0	0		0	0		8700	10000		3	1		38	38		3	2		0.13	0.733		13	18		43.4	16.6		5			N	N
0	0		0	1		0	0		0	0		8650	7500		3	1		38	29		4	2		0.15	0.939		16	17		1.4	38.6		8	7		N	N
1	1		0	1		0	0		0	0		8750	8750		1	2		18	48		1	2		0.466	1.98		12	45		9.7	11.6		17	18		N	N
0	0		0	1		1	0		0	0		5500	7500		1	1		38	85		3	3		2.17	0.115		62	10		3.1	5.8		5.5	12		N	N
0	1		0	0		0	0		0	0		5000	7500		3	1		60	23		0	2		0.067	0.082		17	56		2.7	34		3	10		N	R
1	0		0	1		0	1		0	0		5500	10000		1	1		38	90		2	3		2.39	1.78		52	31		0.4	8.9		9	8		N	N
0	0		0	0		1	1		0	0		6250	7500		2	1		76	38		2	3		0.073	0.271		40	7		2	1.4		5	12		N	N
0	1		0	1		1	0		0	0		6250	7500		2	2		68	42		2	3		8.96	0.021		23	14		5.3	12		11	7		N	R
1	0		0	0		0	1		0	0		6250	6500		2	1		52	30		1	2		0.216	0.008		12	8		5	14		8.5	6		N	N
0	0		0	0		1	0		0	0		6250	7500		2	0		76	0		3	1		3.38	0.567		31	10		2.6	29.4		7	3		N	N
0	1		0	0		1	0		0	0		7500	7500		4	1		130	13		2	2		3.2	0.434		58	51		1.5	13		6	11		N	N
1	1		0	0		0	0		0	0		7500	7500		1	1		18	18		2	1		4.09	0.137		62	15		5.8	5.8		5.5	5.5		N	N
1	0		0	1		0	0		0	0		7500	8750		1	1		33	30		2	3		1.22	2.73		27	51		0.8	12.4		5.5	11		N	N
0	0		0	1		1	0		0	0		8750	10000		1	1		29	32		3	3		0.982	1.79		32	13		55.1	3.3		8	3.5		N	R
1	0		0	0		0	1		0	0		5500	8750		2	2		48	56		1	3		6.84	0.894		20	11		7.4	21.5		8	8		N	N
1	0		0	1		0	0		0	0		7500	0		1	2		38	66		1	1		0.01	3.51		34	17		0.2	96.8		5	22		N	N
1	0		0	0		0	1		1	0		6250	7500		2	1		66	33		3	1		3.48	2.81		25	60		5.9	6.4		5	9		N	N
0	0		0	0		0	0		0	0		2500	2500		2	0		0	0		3	1		5.2	0.029		16	15		3.4	0.8		11	13.5		N	R
1	1		1	0		0	0		0	0		8000	5000		2	1		48	38		2	2		0.03	0.772		14	20		1.6	30.8		10	10		N	N
0	0		0	0		1	0		0	0		8750	6250		2	1		61	76		1	2		7.3	5.4		30	60		1.3	26		10	9		N	N
1	0		0	0		0	0		0	0		10000	2500		3	0		23	0		1	2		4.62	0.415		34	14		34.9	22.7		10	18		N	R
1	0		0	0		0	0		0	0		10000	2500		2	0		66	0		3	1		5.460	0.22		15	10		14	2.9		5	25		N	R
1	1		1	1		1	1		1	0		2500	7500		3	1		60	121		3	3		0.053	0.458		9	98		0.7	30.9		11	10		N	N
0	0		0	0		1	0		0	0		7500	2500		2	0		54	0		3	3		5.03	1.45		19	25		3.2	2.7		9	10		R	N
1	0		0	1		1	0		0	1		10000	7000		2	2		52	76		3	1		3.11	1.01		31	16		5	2.6		5	9		N	N
0	1		0	0		1	0		0	1		7500	6250		1	2		38	42		3	1		0.128	1.64		15	34		2.8	1		11	8		N	N
0	1		0	1		0	0		0	0		6500	6250		3	2		58	51		4	3		0.01	2		23	28		1.8	61.3		10.5	7		N	N
1	1		0	0		1	1		0	0		7500	16500		2	1		66	114		3	3		8.07	1.85		90	88		7.5	1.3		4	25		N	N
0	1		0	0		1	0		0	0		7500	6250		2	1		76	28		4	3		1.37	10		15	106		5.1	5.3		7	9		N	N
1	1		0	0		0	0		0	0		6250	10000		1	1		30	33		2	2		9.54	4.57		17	19		14.9	3		12	7		N	R
0	0		0	0		1	0		0	0		5000	7500		1	2		33	61		4	3		9.79	1.93		13	10		0.9	2.6		10	7		N	N
1	0		0	0		0	1		0	0		7500	8750		1	1		38	20		2	2		1.92	1.09		31	20		7	8.7		12	5		N	N
1	0		1	0		0	1		1	0		8750	8750		4	1		102	30		3	3		5.51	0.268		40	15		20.5	98.2		11	10		N	R
1	0		0	0		1	1		0	0		8500	0		4	1		96	18		3	3		0.438	3.94		16	188		4.4	2.7		19	10		N	N
0	0		1	1		1	0		0	0		8250	8125		3	1		98	18		3	3		1.49	0.688		29	123		24.4	56.6		8	7		N	N
0	0		0	0		0	1		0	0		5000	7500		3	2		102	43		0	3		0.073	0.601		34	20		9.5	69		8	6		N	N
0	0		0	0		0	1		0	0		5000	6500		3	2		102	40		0	2		0.073	0.653		32	13		9.5	70.6		8	8		N	N
0	1		1	1		0	0		0	0		6150	7500		1	1		24	72		3	1		1.07	0.366		24	27		2.3	40.7		7	10		N	N
1	1		0	0		0	0		0	0		8750	7500		1	1		24	32		1	2		0.492	8.17		26	363		1	29.3		2	11		N	N
0	1		1	0		0	0		0	0		7500	7500		1	1		30	18		2	3		0.569	1.8		38	43		34.2	63.4		7	7		N	R
1	0		0	0		0	0		0	1		10000	6250		1	1		29	23		2	3		0.039	2.18		17	49		0.8	3.8		6	9		N	N
1	0		1	1		1	1		1	0		2500	8500		3	1		60	79		3	3		1.24	1.16		24	19		4.2	47.4		8	34		N	N
1	1		0	0		0	0		0	0		8750	7500		2	1		50	33		4	3		0.096	0.273		32	23		0.4	30		3	7		N	N
1	0		1	0		0	1		0	0		10000	7500		3	1		77	38		2	3		0.729	2.63		60	22		21.8	184.1		9	7		R	R
1	0		0	0		0	1		0	0		8750	7200		2	1		68	62		1	3		0.033	0.11		17	23		0.3	2.4		15	9		N	N
0	0		0	0		1	1		0	0		7500	7500		1	2		23	56		3	1		2.43	0.043		43	15		3	2.2		4	10		N	R
1	0		0	0		0	0		0	0		7500	5000		1	2		36	76		2	3		2.79	2.61		18	19		45.1	108.8		5.5	11		N	R
1	0		0	0		0	1		0	0		8750	7500		1	1		38	30		2	1		4.73	0.192		44	7		16.2	51.4		5	12		N	N
1	0		0	0		0	1		0	0		7500	7000		2	1		36	28		2	3		0.197	0.322		59	87		4.2	20.5		8	12		N	N
LAD	0		LCX	0.616		RCA	0.236		LM	0.579		UFH	0.637		stents	0		stent length	0.102		No. of lesion vessles	0		cTnT	0.15		CK-MB	0.004		CRP	0.001		Days	0.202		MACE	0.221
OR=0.331（0.184-0.595）												7348.2（1936.2）	7187.8（2752.0）					47.7（23.5）	41.6（27.8）					2.348（2.583）	1.842（2.320）		29.3（19.4）	46.1（52.4）		11.49（14.11）	26.22（40.00）		8.7（4.1）	9.5（4.9）
																																				11	17

## Sheet: figure1
T	without		T	without		baseline(T)	treatment(T)	baseline(without)	treatment(without)			baseline(T)	treatment(T)	baseline(without)	treatment(without)			baseline(T)	treatment(T)	baseline(without)	treatment(wiyhout)
94.7	57.5		78.2	80.4		131	124	163	100			39.2	38.1	46.3	43.6			215	181	251	239
61.7074	83.1		87.7127	57.1		130	112	126	120			37.4	37.1	38.4	45.3			252	165	244	184
88.4	79.1		73.3	69.1		126	138	145	130			36.9	37.5	43.4	45.2			225	218	259	95
93.8	78.3		95.8	82.9		145	122	128	137			43.6	42.9	38.3	41.3			341	191	257	157
80.1	13.4		81.2	97.6		149	118	142	147			42.8	39.5	41.2	45.2			178	203	167	296
81.2569	77.3		66.0303	45.9		146	138	124	79			45	33.4	37.2	45.9			220	198	192	224
17.0456	55.9		100	52.4		87	132	144	151			24.9	33.3	44.7	41.7			197	161	208	124
89	82.3		76.6	63.4		119	137	133	137			37	42.6	40.8	35.4			105	155	200	103
100	84.6		100	71		129	132	149	161			38.1	39.4	43.3	31.4			129	174	133	236
95.3	23.9		82.3	64.1		100	139	141	136			29.8	42.1	43.1	39.5			198	245	118	189
96.3	74		68	84.3		120	128	129	147			36.3	42.3	38.1	40.8			191	294	164	242
27.2	72.4		53.9	81.3		130	144	121	139			38.7	41.2	37.1	25.3			179	199	209	286
95.5	46.2		91.5	58.9		137	106	126	114			41.0	38.9	37.5	45.7			230	181	164	191
86.3	60.2		94.3	29.3		147	157	143	96			45.1	41.3	42.9	42			200	214	109	179
64.1	81.7		50.5	33.9		79	90	135	126			25.3	39.7	39.5	48.8			128	200	281	162
96.2	0		98	0		151	145	113	122			45.7	44.1	33.4	42.9			223	230	181	246
86.9	17		94.9	55.5		137	157	115	148			42	43.1	33.3	45.7			480	270	165	214
92.5717	62.4		73.5488	83.2		161	161	155	139			48.8	31.4	44.1	43.1			165	244	218	220
81.3	34.9		83.7	79.3		136	99	156	137			42.9	39.5	44.3	31.4			102	260	191	197
27.3122	80		100	30.5		147	127	128	87			45.7	40.8	39.9	39.5			166	185	203	105
96	9.1		68.5	93		139	162	136	107			43.1	42.6	40.4	40.8			222	245	198	129
27.5938	100		99.8	51.3		104	133	133	110			31.4	43.3	40.2	42.6			187	237	161	198
66.4128	54.4		48.6894	64.1		125	140	128	162			39.5	32.9	38	43.6			376	133	155	191
31.849	100		74.5212	52.4		130	131	123	134			40.8	41	37.4	42.8			181	199	174	179
72.0816	10.4		18.6	91		145	144	114	130			42.6	42.4	35.5	45			154	281	245	230
76.323	94.7		65.4414	61.8		135	123	150	102			40.3	39.5	43.3	24.9			164	259	294	200
19.0264	94.3		97.8	72		145	141	104	119			42.6	40	32.9	37			226	257	211	128
52.2733	100		46.8896	29.8		152	115	131	153			42.6	40.5	41	38.1			140	167	133	225
23.0138	56.5		98.2365	62.6		157	155	139	126			45.2	39.1	42.4	29.8			277	192	278	341
95.4218	64.0544		94.9707	64.7938		147	156	130	141			43.7	32.4	39.5	36.3			245	208	156	178
8.2	93.7		92.6	34.2		143	128	138	161			44	46.2	40	38.7			180	200	192	220
68.9778	69.0452		77.3636	61.5351		121	136	131	136			36.2	42.6	40.2	41.0			249	133	286	197
98.8	71.6		75	89.9		147	133	132	147			40	39.4	39	45.1			189	118	277	105
90.4	95.6		66.4	52.3		122	136	119	139			38	35	36.3	25.3			199	164	190	129
73.1	76		31.5	46.9		148	133	121	104			42.8	36.5	37.2	25.3			145	209	205	198
89.6	10.8384		88.2	21.0406		150	128	130	125			46	41.5	39.8	45.7			126	164	142	341
98.5	22.6631		97.4	25.4226		134	123	130	130			40.7	38.9	39.8	42			221	164	142	178
81.989	13.5738		70.0551	21.1423		159	124	134	145			44.9	42.7	40.5	48.8			278	209	306	220
22.8094	46.6		26.7723	42.6		173	144	132	135			50.4	34.8	39.1	36.2			295	164	153	197
52.6587	87.8		50.4216	9.2		133	133	104	145			39.5	43.4	32.4	40			255	109	228	105
2.32585	40.2		20.7409	81.5		157	149	153	133			49.8	38.3	46.2	49.8			313	281	337	129
36.5	75.2		83.9	64.8		136	141	138	139			40.2	41.2	42.6	40.2			185	181	275	198
77.9909	66.8		70.7825	23.5		135	129	128	132			42	37.2	39.4	42			281	186	194	191
78.7669	11.8		68.3917	36.1		138	121	141	139			42.2	44.7	42.1	42.2			202	168	235	179
98.1753	24.4197		64.2587	20.4393		136	126	137	131			39.6	40.8	42.3	39.6			193	242	204	230
14.6602	62.2236		53.7761	65.6507		126	143	137	139			38.4	36.3	41.2	38.4			147	199	286	200
34.3436	77.4259		91.6	98.4703		131	121	123	139			38.9	37.2	38.9	38.9			161	181	131	128
56.1	82.1497		74	69.5494		155	126	140	131			45.8	39.8	41.3	45.8			263	214	204	223
80.0313	1.01604		62.8343	25.9		114	143	131	149			34.7	35	39.7	34.7			185	200	178	480
74.1476	12.1315		75.6151	7.21665		96	135	153	147			29.6	36.5	44.1	29.6			231	230	175	230
10.4808	15.6501		32.6183	88.3		126	113	152	150			37.5	41.5	43.2	37.5			116	270	200	200
100	17.6726		100	15.4624		122	115	138	139			37.2	38.9	41.8	36.9			350	244	211	128
98.7	6.00131		79.8	27.7701		148	155	142	156			43.8	42.7	42.1	41.5			177	260	220	223
100	60.5257		97.3	77.8053		139	156	114	154			40.7	34.8	37.1	36.7			137	142	313	480
100	65.6214		88.7	76.6605		137	128	123	143			40.8	39.5	36.2	44.4			131	306	146	165
100	66.2		100	70.2		87	136	150	121			26.6	40	46.2	46.3			242	153	202	102
100	22.1551		94.9	16.296		107	133	135	195			32.4	40.2	42.1	45.5			103	228	189	166
100	17.5963		54.8	24.1898		110	128	144	133			33	39	43.6	38.4			227	337	206	197
100	12.5134		91	24.8611		162	123	146	156			48.5	36.3	43.1	35.1			139	275	189	105
100	72.4114		99.6	42.2351		134	114	148	145			40.4	37.2	43.3	31.4			239	194	132	129
100	78.601		87.2	68.8095		130	150	112	152			38	39.8	32.1	45.6			184	235	119	198
100	74.7745		84.4	74.0031		102	144	156	157			30	37.1	45.5	36.1			95	204	314	191
98.1	74.9469		99.8	79.3957		119	133	139	147			34.9	36.2	41.3	41.1			157	286	271	179
92.8	80.3436		95.6	68.1714		153	149	124	143			44.4	33.8	35.9	40.8			296	131	177	230
98.5	65.0707		99.8	60.256		126	141	112	121			36.9	44.4	35.5	26.6			224	204	144	200
100	7.97153		100	17.4531		141	129	138	147			41.5	43.9	41.4	32.4			124	194	258	128
83.5	28.2418		100	19.9824		124	121	122	122			36.7	47.9	35	45.8			103	235	215	223
100	34.9531		93.8	43.7801		147	126	118	148			44.4	31.3	36.5	34.7			236	204	136	480
94.7	37.3526		98.4	33.9581		169	143	138	150			46.3	38.5	41.5	29.6			189	286	227	281
82.3	47.9337		96.9	43.0083		163	135	132	134			45.5	50.5	38.9	37.5			242	131	193	202
92.2	70.4		80.6	69.5		122	113	137	159			38.4	40.5	42.7	37.2			286	204	143	193
100	87.0372		100	78.5412		114	115	132	151			35.1	41	34.8	43.8			191	178	442	147
93.2692	87.6184		78.7513	73.6414		96	155	139	137			31.4	40.1	41.2	40.7			179	175	158	161
95.7009	70.6		86.2394	16.7		156	156	128	161			45.6	35	39.8	40.8			162	200	133	263
99.0577	13.9735		93.6894	86.4		117	128	144	136			36.1	36.5	43.1	26.6			246	190	152	185
90.5	31.0071		87.4	30.6731		130	136	106	147			41.1	41.5	32.5	32.4			214	205	179	231
88.3	84.8		92.2	64		125	133	157	139			37.3	38.9	46.3	33			216	142	202	116
98.8684	8.43349		96.9553	29.6847		109	133	90	104			34	42.7	28.5	48.5			205	142	174	236
93	11.4773		93.9	27.3849		133	140	145	125			38.1	39.5	47.7	40.2			215	306	186	189
100	71.7		100	82.1		133	131	140	130			38.4	43.1	43.1	42			204	153	168	242
94.9	63.4972		100	47.5939		139	144	159	145			41.7	46.1	46.1	42.2			247	228	242	286
91.6	79.6471		89.6	0.457685		132	123	114	135			39.4	33.8	33.8	42.6			149	337	199	191
94	88		88.8	66.1		139	141	146	145			41.3	44.4	44.4	40.3			305	275	181	179
99.1	23.9447		54.6	12.3506		131	145	157	152			37.8	43.9	43.9	42.6			180	194	214	162
96.2	25.081		99.1	21.262		139	102	161	135			42.2	47.9	47.9	42.6			279	235	200	201
96.2	20.1342		99.1	36.9872		139	128	99	113			42.4	31.3	31.3	45.2			279	204	230	164
100	25.6555		96.2	30.1375		131	148	127	115			38.3	41.2	38.5	43.7			94	286	270	226
99.1	55.3542		95.5	7.12185		149	112	162	155			43.6	39.8	50.5	44			127	131	244	140
83.5277	50.8288		88.9847	86.2468		147	156	133	156			45.3	38.4	40.5	36.2			153	204	260	277
82.6773	20.8699		99.9767	83.4391		150	139	140	128			45.2	38.9	41	40			163	178	185	245
88.6	42.8015		58.1	7.06754		139	124	131	136			41.3	45.8	40.1	38			208	204	245	180
88	38.0698		99.6	61.0231		156	112	144	133			45.2	34.7	43.8	42.8			288	178	237	249
86.5	69.0595		74.2	69.0808		154	126	123	128			45.9	29.6	36.4	34			227	175	133	189
98.7	38.1528		72	17.2264		143	141	141	123			41.7	37.5	42.6	38.1			131	200	199	199
86.2	53.7619		72.5	78.8925		121	124	145	114			35.4	32.4	41.4	38.4			227	211	281	145
79.4	22.1858		76.8	76.7		195	147	102	150			57.7	46.2	31.5	41.7			269	190	253	126
74.8364	98.1974		90.1477	62.9977		133	169	128	144			41.1	42.6	37.8	39.4			121	142	192	221
87.6326	67.3132		86.7148	89.1123		156	145	97	100			46.2	42.3	29.8	41.3			117	142	331	309
AA			ADP			Hb						Hct						PLT

## Sheet: figure2
	1 mon	2mon	3mon	4 mon	5mon	6 mon	7 mon	8 mon	9 mon	10 mon	11 mon	12 mon	Total
Tirofiban	3	1	1	1	1	2	1	1	0	0	0	0	98
Cumulative MACE(%)	0.0306	0.0408	0.051	0.0612	0.0714	0.0918	0.102	0.1122
w/o Tirofiban	6	3	2	2	1	1	1	1	0	0	0	0	98
Cumulative MACE(%)	0.0612	0.0918	0.1122	0.1326	0.1428	0.153	0.163	0.1734
